# Supplementary material for: Coacting enhancers can have complementary functions within gene regulatory networks and promote canalization
Source: PLoS Genet. 2019 Dec 12;15(12):e1008525. doi: 10.1371/journal.pgen.1008525 (PMC6932828; doi:10.1371/journal.pgen.1008525)
Supplement: S1 Dataset — Excel file containing raw counts for all graphically represented data depicted in Figs 1, 2, 4, 5 and 7, S1 Fig, S2 Fig, S4 Fig, and S6 Fig. (XLSX) [file pgen.1008525.s007.xlsx]

## Sheet: amnioserosa cell numbers Fig1
YW	brkΔ5'	brkΔ3'	brkΔ5'Δ3'	brk-
94	81	44	97	80
92	81	69	67	79
92	81	71	75	103
90	93	62	87	112
91	74	70	112	83
92	84	70	95	62
92	101	73	86	60
94	73	48	94	75
95	106	81	92
84	79	65	94
	72	69	98
	75	71	99
	90	72	115
		71	85

## Sheet: width of dpp Fig2
wt 14a	wt 14c	brkΔ5' 14a	brkΔ5' 14c	brkΔ3' 14a	brkΔ3' 14c	brkΔ5'Δ3' 14a	brkΔ5'Δ3'14c
0.4521	0.3656	0.5577	0.4936	0.4446	0.5086	0.7752	0.7139
0.4871	0.4286	0.4879	0.549	0.5067	0.5387	0.7732	0.8301
0.4946	0.4321	0.5596	0.5783	0.4966	0.4984	0.72698	0.7935
0.4858	0.4737	0.5291	0.4915	0.3939	0.5221	0.71931	0.7442
0.4663	0.4096	0.5	0.455	0.4384	0.3987	0.7528
	0.3665			0.4893	0.433
				0.4453	0.4498

## Sheet: pMad gradient Fig4
X coordinates	WT A	WT B	WT C	WT D	WT E	WT F	WT G	WT H		brkΔ5' a	brkΔ5'b	brkΔ5' c	brkΔ5' d	brkΔ5' e	brkΔ5' f	brkΔ5' g		brkΔ3' a	brkΔ3' b	brkΔ3'c	brkΔ3' d	brkΔ3' e	brkΔ3' f	brkΔ3'g		brkΔ5'Δ3' A	brkΔ5'Δ3' B	brkΔ5'Δ3' C	brkΔ5'Δ3' D	brkΔ5'Δ3' E	brkΔ5'Δ3'l F	brkΔ5'Δ3' g
0	24.6756	0	36.8111	26.0555	10.9227	18.9097	0.0887	38.7407		37.8383	15.0972	24.2634	1.6393	38.589	11.262	62.5024		14.6998	17.8133	0.0405	38.0178	38.0178	34.6636	27.7071		5.3152	56.7268	39.0206	6.6443	32.9119	0.008	0.007
0.4725	25.9526	0	37.301	26.9919	12.1117	19.441	0.1625	39.5659		39.1211	16.1823	25.2885	2.132	38.6547	12.6653	64.4316		15.6821	18.8769	0.086	39.1139	39.1139	36.4073	29.5398		6.3496	59.6249	40.6253	7.8502	35.6532	0.0145	0.0069
0.945	27.1845	0	38.0788	27.6474	12.9764	20.05	0.3177	40.0085		40.7741	17.2337	26.245	2.5941	39.1674	14.3111	67.6203		16.6973	19.1401	0.1767	40.3778	40.3778	38.3716	31.4482		7.4047	61.6253	42.8729	8.7881	38.3284	0.019	0.0278
1.4175	28.0854	0	38.9735	28.2556	13.951	20.5891	0.6002	39.7892		41.9322	18.3797	26.6861	3.2222	40.667	16.1316	71.2759		17.8065	19.3111	0.3305	41.4739	41.4739	39.774	32.9726		8.6892	64.0582	45.3503	9.868	41.4137	0.0313	0.0228
1.8901	29.3391	0.0014	40.0055	28.7677	15.2931	21.3566	0.9603	39.9234		43.2324	19.7301	27.7589	3.958	42.312	17.4028	74.7382		19.2193	20.0067	0.6018	42.2185	42.2185	40.4888	34.1526		9.9756	67.1647	47.3312	11.0201	44.6207	0.0507	0.0424
2.3626	30.7538	0.0032	41.1529	29.6044	16.6176	22.4979	1.4721	40.8686		44.382	21.1518	28.6292	4.7375	44.0392	18.5786	77.2076		20.2069	21.236	1.0456	43.4882	43.4882	41.4769	35.5535		11.4113	70.577	48.9165	11.7816	46.8721	0.0744	0.0478
2.8351	32.2843	0.0001	41.8422	30.4532	17.6362	23.3245	2.1873	41.5316		45.703	22.7857	29.285	5.5622	45.6702	20.0988	78.9481		21.1162	22.1551	1.7466	44.3506	44.3506	43.397	37.7576		12.6941	73.9963	50.9112	12.6172	49.498	0.1161	0.097
3.3076	33.2814	0	42.578	31.3948	17.8184	24.0171	3.03	42.2709		46.8442	24.2871	30.2302	6.5643	47.1435	22.1743	81.1722		22.054	22.9329	2.6202	45.5947	45.5947	44.8915	40.0633		14.1712	77.1678	53.9331	13.726	52.8123	0.2214	0.1284
3.7801	34.4513	0	43.0377	32.6672	18.3507	24.8752	4.1142	43.109		47.8464	25.4763	31.1723	7.6229	48.257	23.7427	85.2948		22.6782	24.2527	3.6847	46.2953	46.2953	46.0634	42.3783		15.5549	80.8802	56.346	15.0871	55.7426	0.2977	0.1805
4.2526	35.7128	0.0022	43.2312	33.6914	19.3679	25.8917	5.0509	43.6445		49.3634	27.2266	32.4563	8.6399	49.0608	25.2791	89.1415		23.7394	25.1012	4.7351	47.0203	47.0203	47.4691	44.3954		16.9997	84.7043	58.6406	16.309	58.8053	0.4615	0.2993
4.7251	36.3504	0.0025	43.8341	34.0886	20.8016	26.6814	6.0593	44.1218		51.0424	28.7409	34.1414	9.6596	50.3267	26.8895	92.8962		24.8752	25.898	5.696	47.8729	47.8729	49.198	46.2776		18.428	88.3544	61.2884	17.5302	62.7364	0.714	0.4355
5.1977	37.3992	0.0041	45.1765	34.5354	22.0266	28.0517	7.1273	44.9876		52.7583	30.2187	35.7407	10.97	52.2142	29.0812	96.25		26.2357	27.0048	6.6265	48.9865	48.9865	50.6063	48.4455		19.7084	91.8925	64.4371	18.8584	67.0534	1.0957	0.606
5.6702	38.8472	0.0107	45.9362	35.3762	22.9536	29.0724	8.2547	45.4587		54.2769	31.8194	36.9623	12.7104	53.5611	30.9991	99.0519		27.6158	28.2246	7.8323	50.7285	50.7285	52.1195	50.5627		21.0836	95.7743	68.2578	19.885	71.3979	1.5998	0.7991
6.1427	40.0703	0.0146	46.6428	36.1471	23.919	29.641	9.6235	45.823		55.4578	33.6306	38.0957	14.3644	54.7625	32.9261	102.391		28.5655	29.3244	8.9901	51.6915	51.6915	54.0197	52.4577		23.4379	99.3645	71.561	20.8046	75.2275	2.2587	1.0872
6.6152	41.3754	0.0209	47.0207	36.8495	24.7252	29.7378	10.8275	46.3428		57.0962	35.4615	39.3278	16.0165	55.3393	34.9876	106.976		29.5879	30.7161	10.0514	52.3935	52.3935	56.2707	54.2371		25.2534	103.445	74.2829	22.3081	78.3954	3.1456	1.5153
7.0877	43.019	0.0372	47.553	37.4714	25.521	30.5453	11.835	47.2441		58.7713	37.6578	40.9428	17.2264	56.9688	37.4364	111.16		31.1925	31.8012	11.3466	53.1172	53.1172	57.6374	56.7925		26.9356	107.172	77.1851	24.394	81.3801	4.2973	2.1171
7.5602	43.9632	0.0573	48.494	37.614	26.3854	31.0958	13.149	47.97		60.2413	39.8414	42.3438	18.5908	58.5241	38.8992	114.998		32.4953	33.1172	12.4006	54.2398	54.2398	59.491	59.463		28.5169	112.667	79.064	26.4049	84.9024	5.7109	2.8994
8.0327	44.1146	0.0918	49.0315	38.4165	27.5331	31.8119	14.8793	48.7885		61.852	41.4725	43.6817	20.4672	60.6302	40.3526	119.262		33.6063	34.72	13.5573	55.6284	55.6284	61.6706	62.0443		30.4708	118.801	82.1618	28.1719	89.1933	7.3965	3.7162
8.5053	44.816	0.1281	49.3368	39.4094	29.0671	32.6761	16.0746	49.3697		63.6255	43.386	45.6538	22.2606	62.6661	41.9406	123.601		34.5015	36.3124	14.8952	57.0301	57.0301	64.0434	63.8537		32.8477	124.498	86.3826	29.2684	93.6067	9.0195	4.8264
8.9778	46.9275	0.2007	49.4934	40.3605	30.4366	33.564	17.4088	50.7721		65.5644	45.3191	47.2853	24.0617	63.9452	43.7891	127.519		35.2522	37.7602	15.6629	58.5816	58.5816	66.2186	65.7704		35.1169	128.191	91.6011	30.5958	97.7872	11.2896	6.1157
9.4503	49.2427	0.3084	50.6671	41.6508	31.1243	34.1853	18.9704	51.642		68.3927	47.4493	48.3113	26.3315	65.7721	46.0134	130.396		36.6236	39.235	16.7142	59.758	59.758	67.4824	67.919		37.9694	131.258	96.0958	32.3627	101.749	13.705	7.5573
9.9228	50.6983	0.4753	52.3019	42.6427	32.0728	34.8815	19.9481	52.6195		70.4892	50.4825	50.1581	28.4385	67.4113	48.601	133.526		37.8882	40.9936	17.7229	60.4815	60.4815	68.8733	70.3363		40.5543	133.878	99.0886	34.53	106.083	15.8708	9.1359
10.3953	51.7413	0.6617	53.3116	43.2971	33.2733	36.1899	21.565	53.1309		72.5095	52.93	51.4787	30.1559	68.9673	50.3301	137.026		39.5433	42.9696	18.8113	61.6502	61.6502	70.9523	73.1453		43.4271	138.423	100.989	36.7788	111.842	17.974	10.7992
10.8678	53.0147	1.0375	53.8046	43.87	34.0728	37.4478	22.9931	54.227		74.2174	55.7712	52.6536	31.8722	70.5269	52.3041	142.302		41.3468	44.7414	20.029	63.3695	63.3695	72.6049	76.6629		46.5813	143.675	104.322	39.2266	116.599	20.0225	12.5306
11.3403	54.8619	1.4687	54.0959	44.754	34.6524	38.3894	24.066	55.4691		75.5979	59.3058	54.6842	33.7215	72.3179	54.7554	146.493		42.8376	46.3628	21.2471	65.1804	65.1804	74.449	79.6721		49.4013	149.466	108.512	41.8894	121.243	22.5128	14.466
11.8129	56.3056	2.0761	55.143	46.1397	35.7841	39.8072	25.5218	56.4878		77.5734	62.2878	56.8013	36.2923	73.4472	57.8229	149.684		44.4685	48.2318	21.8008	66.1096	66.1096	76.6953	83.1475		51.974	156.101	112.439	43.5926	127.15	25.126	16.121
12.2854	57.8774	2.9333	56.2531	47.261	37.193	40.1718	27.1517	56.8401		79.3328	66.2397	59.5881	38.7562	74.917	60.5377	152.943		46.659	49.7026	22.7439	66.0842	66.0842	79.0326	86.4433		55.3392	161.427	116.357	45.4655	133.714	27.0948	17.9796
12.7579	59.8335	3.8869	56.6419	47.6635	38.2229	41.2137	28.5676	57.2807		81.5022	69.4563	62.0934	41.2529	76.3674	62.5599	155.958		48.3879	51.3432	24.2755	66.4698	66.4698	80.1393	90.1516		58.6921	167.007	120.585	47.1783	139.494	29.1443	20.4309
13.2304	61.0672	4.9476	57.405	48.053	39.5912	42.6254	29.4237	57.7447		83.599	72.867	64.1281	43.73	77.9028	65.1023	160.988		49.7944	53.1614	25.9716	67.9724	67.9724	81.6666	93.8093		61.8034	171.53	124.621	49.867	144.702	32.1658	22.8023
13.7029	61.7147	6.3942	58.1188	48.7211	40.6719	43.6203	30.2742	58.203		85.9846	75.3527	65.5641	46.9433	79.9301	68.4877	166.295		51.2564	54.9028	27.7203	69.5164	69.5164	83.5948	97.0804		65.2033	176.444	129.99	52.9017	149.796	34.941	24.8983
14.1754	63.1716	7.8129	59.3002	49.1805	40.8089	44.7519	31.249	59.1028		88.7045	77.937	66.8797	49.8881	82.5179	72.146	172.217		53.0095	57.7198	29.3959	70.9519	70.9519	84.984	99.46		68.9046	181.438	135.409	55.9733	156.844	37.5782	27.2338
14.6479	64.8281	9.5405	60.4284	49.9641	41.442	45.7401	32.7998	60.0638		90.5004	81.4809	68.8263	52.9573	84.8397	75.805	177.403		54.0665	59.7329	31.2576	71.632	71.632	86.809	102.629		72.9571	185.947	141.704	58.9472	164.344	40.6171	30.1376
15.1205	65.7856	10.9907	61.1956	50.9161	42.4318	46.9776	34.735	60.5931		92.052	84.8863	71.7275	55.6179	86.8414	79.3127	181.861		55.5402	61.1474	32.8357	72.8789	72.8789	89.9133	106.497		76.5169	190.537	147.724	62.1848	170.027	43.8408	33.6381
15.593	67.3279	12.5677	61.765	52.0115	43.8498	47.9176	36.662	62.2786		94.1419	89.0739	75.095	58.2012	89.7979	82.5521	187.205		57.319	63.3386	33.9647	73.8796	73.8796	92.4607	110.676		80.2357	196.983	152.697	65.1395	176.066	47.1638	37.1204
16.0655	69.4177	14.0649	62.6713	53.0361	45.3609	48.4707	38.2818	63.9633		96.1481	93.7174	77.7868	61.6521	92.3198	85.2563	193.495		59.075	66.122	35.0908	75.6686	75.6686	94.2586	116.177		83.6327	205.823	157.552	68.4092	182.604	50.3815	40.3153
16.538	70.8896	15.7152	64.2124	53.9187	47.1734	49.3424	39.5118	64.7078		97.8947	98.128	80.063	65.3966	95.0411	88.0459	200.236		60.7567	68.6532	36.152	77.1282	77.1282	96.4054	121.728		87.6381	213.318	163.264	71.5873	187.231	54.0656	44.1817
17.0105	72.0081	17.5448	65.1782	55.1959	49.1195	50.0768	40.2445	65.3123		99.7017	102.706	83.0228	68.6939	97.6674	91.9287	206.759		62.3468	70.9943	37.8657	77.7147	77.7147	98.9821	126.359		92.6329	221.757	167.471	75.0745	193.543	58.2444	47.866
17.483	73.5976	19.7238	66.5043	56.1087	50.699	50.6651	41.1619	65.3578		101.804	107.432	85.9504	71.6462	100.174	95.6733	213.71		64.5294	73.4264	39.8116	78.81	78.81	101.91	132.587		97.826	230.199	172.756	78.7276	200.749	62.8093	51.4584
17.9555	75.5983	21.7476	67.4714	56.6371	51.8448	51.9175	42.7079	65.3028		104.508	112.677	88.8339	74.773	103.014	98.8878	221.326		66.3511	75.7918	41.781	80.3231	80.3231	103.508	137.98		103.324	239.787	179.312	82.8391	208.025	68.1469	55.7842
18.428	78.0863	23.6846	68.8061	57.0325	53.2212	53.7377	44.6614	65.7185		107.951	118.037	91.2219	78.2281	105.725	102.516	228.342		68.9902	78.3984	43.7753	81.923	81.923	105.107	141.968		108.788	248.213	185.457	86.743	214.639	73.5721	60.793
18.9006	80.6908	25.4152	69.9527	58.1117	54.0022	55.3334	46.6379	66.3331		110.337	123.051	94.698	82.7267	107.408	106.271	234.719		71.3522	81.0048	46.0163	84.0463	84.0463	107.751	145.364		113.97	257.232	190.434	90.229	221.158	78.4128	66.0102
19.3731	82.7421	27.4827	70.8652	59.4193	55.2341	55.9126	48.2508	67.0933		113.017	129.366	98.2111	87.5384	110.396	109.871	242.807		74.1491	83.7982	48.3485	85.1873	85.1873	110.503	149.75		120.492	267.514	195.024	94.4815	227.764	83.1183	72.2498
19.8456	84.2898	29.6745	71.9514	59.8033	56.2957	57.2971	49.4258	68.5287		114.91	136.065	101.892	91.7713	114.031	114.474	252.16		76.7584	86.7789	50.5873	86.1085	86.1085	112.775	155.679		127.502	277.452	200.971	99.1193	235.06	88.0964	77.6697
20.3181	86.3656	31.9649	72.792	60.9442	57.5929	58.6536	50.7706	69.9021		117.504	142.192	105.376	96.5999	116.59	117.562	262.922		79.5186	89.4201	52.5949	87.2563	87.2563	115.58	161.817		133.768	285.486	208.291	104.43	242.611	93.3923	83.0874
20.7906	88.8351	34.0496	73.1841	61.6123	59.0426	59.9525	51.7818	71.5938		119.543	148.54	109.564	101.913	119.857	121.269	273.866		81.5275	92.1797	54.7376	88.3412	88.3412	118.876	167.275		139.852	293.822	213.703	108.559	251.67	99.5639	88.7472
21.2631	90.4858	36.2786	74.7849	62.3308	60.1037	60.9202	52.9942	72.592		121.951	155.154	113.763	107.666	123.184	124.852	282.594		83.4179	95.3984	57.3326	89.6885	89.6885	123.352	171.201		147.334	301.946	219.098	113.325	263.004	106.523	93.7053
21.7356	91.9872	38.5734	76.7287	63.3003	60.6273	62.7806	55.1383	73.6437		124.981	163.048	117.784	113.147	126.816	129.216	291.196		85.7946	98.5966	59.3987	91.92	91.92	127.283	175.056		154.845	309.579	225.428	118.886	273.635	113.38	98.6843
22.2082	94.1378	41.2592	78.1669	64.7469	61.8801	64.573	57.4923	74.9905		128.779	170.771	121.948	118.149	129.732	133.1	297.097		88.6689	102.4	61.4846	94.2958	94.2958	130.775	180.247		160.891	317.05	232.165	126.381	285.244	119.936	104.897
22.6807	96.2676	43.8439	79.3196	66.3199	64.2566	65.8799	60.1539	75.8562		132.406	179.431	124.859	122.979	132.476	136.767	305.219		91.2281	105.457	63.8782	96.2293	96.2293	135.327	188.101		165.743	325.447	239.156	133.009	295.849	127.411	113.639
23.1532	98.2133	46.5788	81.0347	67.68	66.6097	66.4875	62.3334	76.7042		135.615	187.616	128.327	128.133	136.235	142.329	311.733		93.5262	109.257	66.8135	98.9117	98.9117	139.477	196.085		170.857	336.476	247.23	138.197	305.485	134.299	123.518
23.6257	100.466	49.3536	83.586	68.8704	69.0905	67.6103	63.9193	77.5844		139.312	195.517	133.267	133.71	140.36	148.035	318.373		95.5519	113.032	69.9102	101.013	101.013	143.458	203.02		177.364	346.94	253.937	144.683	315.776	141.191	133.314
24.0982	102.668	51.9621	85.6445	69.2276	70.6925	68.3151	66.3733	78.786		141.849	204.405	138.803	139.357	144.284	154.367	326.571		97.2222	117.772	72.5562	102.637	102.637	147.869	207.892		184.945	355.354	262.138	151.109	322.743	150.036	143.631
24.5707	105.394	54.806	87.7497	69.8897	71.9969	69.721	68.5338	79.9197		144.809	212.47	143.656	145.905	149.688	160.902	333.219		99.7819	122.51	74.826	105	105	152.026	213.619		192.777	363.335	269.555	156.767	331.748	160.133	151.903
25.0432	107.925	57.9465	89.1562	70.4348	73.2973	72.293	71.0596	80.8805		148.439	221.993	148.429	152.845	154.855	166.144	340.236		102.942	126.565	78.1707	107.007	107.007	156.411	222.298		201.752	374.807	277.911	162.637	340.575	169.19	159.67
25.5158	109.835	61.4612	89.852	71.7756	74.7162	73.8504	72.5781	82.3281		152.016	231.976	154.124	160.276	160.366	171.632	348.005		106.579	131.045	81.431	108.838	108.838	160.92	232.266		211.798	385.76	286.88	168.676	349.069	178.382	168.68
25.9883	111.025	65.1226	91.4226	72.882	76.4708	75.2503	73.8186	83.7295		154.756	240.029	159.157	167.054	164.172	176.89	357.432		110.021	135.892	84.0791	111.743	111.743	166.775	242.686		221.64	396.971	295.496	176.597	357.987	188.115	178.815
26.4608	114.075	68.5191	93.2005	73.4249	77.9714	75.8139	75.9627	85.7675		158.905	249.176	164.255	173.793	168.298	183.343	365.87		113.245	140.8	86.5838	113.741	113.741	172.572	253.965		231.619	408.629	305.576	184.523	364.203	197.748	187.719
26.9333	117.269	72.431	95.3409	74.3411	80.4074	77.4525	78.2045	87.3494		162.244	262.23	170.676	179.874	172.967	191.698	374.467		117.793	146.086	89.7066	116.172	116.172	177.727	264.439		240.985	420.304	317.183	192.961	374.19	210.044	196.32
27.4058	120.245	76.7163	97.7447	75.8429	82.2487	79.488	80.7068	88.7432		165.747	275.236	177.133	187.624	178.657	200.72	380.462		122.825	150.559	93.4559	118.637	118.637	183.316	274.885		247.971	430.778	329.629	199.252	387.359	224.595	206.204
27.8783	123.604	80.1387	99.9772	77.7013	85.1001	80.4786	82.5416	90.8109		169.103	286.495	184.208	195.546	185.772	208.035	387.604		127.046	154.878	97.5641	121.766	121.766	187.966	285.215		253.349	438.905	344.012	208.762	403.048	238.998	218.085
28.3508	127.377	83.5679	102.761	79.3036	87.1674	82.0211	83.8075	93.1554		172.484	297.847	190.916	202.239	192.306	215.984	398.236		130.184	160.427	101.772	125.291	125.291	194.395	297.324		259.664	446.727	359.548	220.217	420.98	253.852	230.98
28.8234	131.754	88.0248	105.802	80.2109	88.483	84.1954	85.0537	94.7638		175.891	311.589	199.363	210.966	197.428	224.168	409.736		133.824	166.281	104.84	129.345	129.345	202.797	309.943		266.027	455.614	373.087	231.851	437.933	269.226	243.478
29.2959	136.29	92.8728	108.526	81.4423	89.7437	86.073	86.8656	96.5822		180.258	327.711	208.011	220.093	203.304	231.74	420.354		137.56	172.612	108.046	133.265	133.265	210.67	323.423		274.778	468.671	384.482	243.13	452.142	286.226	256.468
29.7684	139.65	97.2926	110.758	82.7831	91.8079	87.7157	89.1206	98.2034		185.348	343.963	216.22	230.08	210.073	240.936	430.986		142.323	179.046	112.767	137.998	137.998	218.39	337.434		286.119	484.924	397.511	253.081	465.347	301.816	268.664
30.2409	143.025	101.626	113.55	84.0944	93.4945	89.2674	90.9016	100.143		191.276	359.603	223.865	240.727	216.76	251.588	443.55		146.777	186.032	117.302	141.756	141.756	225.998	349.314		298.773	502.663	409.931	262.849	479.731	317.76	279.827
30.7134	146.526	106.774	115.502	85.7128	95.1295	90.5815	92.9531	101.71		197.129	372.46	234.081	250.171	224.998	262.063	457.366		151.422	193.178	121.386	145.753	145.753	232.604	360.218		312.335	519.264	426.228	272.066	492.951	337.454	289.324
31.1859	150.403	111.314	117.725	87.6208	96.6183	92.9777	95.226	103.988		204.272	382.602	246.416	258.704	233.604	270.747	469.139		157.037	201.394	125.626	149.833	149.833	237.173	369.794		328.824	535.219	444.856	282.238	505.315	359.159	299.224
31.6584	153.884	115.578	121.635	89.751	98.2743	94.9272	97.7311	106.11		213.395	392.748	259.394	268.09	242.541	278.47	480.12		163.792	209.919	130.803	154.984	154.984	243.772	381.968		345.788	555.186	464.909	294.998	519.769	382.099	308.577
32.131	158.304	120.704	125.41	91.2641	100.497	97.0242	99.1845	108.448		221.419	403.538	271.966	277.622	252.063	287.397	491.797		168.141	217.07	136.569	161.072	161.072	251.585	395.893		361.435	576.712	482.189	306.676	538.947	403.697	316.966
32.6035	163.167	126.189	127.976	92.7959	103.371	99.3954	100.814	110.186		228.987	416.344	283.628	287.845	261.139	298.037	502.288		172.547	225.313	141.501	167.301	167.301	260.204	409.808		378.807	596.437	495.273	319.265	556.113	425.509	325.233
33.076	166.497	132.176	130.931	94.3683	106.632	102.886	103.822	112.699		236.503	431.983	292.964	300.524	271.5	310.324	512.809		177.642	232.702	146.303	171.72	171.72	267.421	424.164		390.972	615.4	501.588	333.494	573.792	446.311	336.722
33.5485	171.483	137.707	135.067	95.9062	109.434	105.242	106.926	116.7		243.673	446.714	301.82	313.105	283.178	323.614	521.484		184.273	240.954	151.893	176.107	176.107	275.356	438.532		401.859	631.672	507.324	349.308	590.598	466.165	352.076
34.021	177.74	143.242	139.382	97.488	112.467	107.823	109.641	120.245		249.552	457.911	312.74	323.694	293.079	339.072	527.731		191.825	249.834	157.935	180.055	180.055	285.53	454.232		415.008	644.115	511.246	364.267	607.049	484.318	369.308
34.4935	185.114	148.595	143.145	98.7642	115.355	110.419	112.163	123.195		257.631	471.641	324.726	332.395	302.987	356.57	538.698		200.138	258.278	164.464	183.277	183.277	298.747	471.165		430.455	655.275	519.255	380.95	622.829	503.794	387.497
34.966	192.496	153.021	145.966	99.5602	118.516	112.528	115.262	125.854		266.624	485.513	335.199	339.215	311.773	373.016	552.399		208.876	267.516	170.997	188.147	188.147	313.234	487.092		447.247	663.515	531.491	396.758	634.253	525.339	408.779
35.4386	199.794	157.285	149.958	101.231	121.686	115.863	119.225	128.696		274.795	501.438	344.735	344.196	321.507	387.482	562.269		218.084	277.185	177.75	194.732	194.732	328.491	502.412		464.835	673.026	547.151	415.813	642.23	545.336	432.339
35.9111	206.169	162.605	155.023	103.682	124.817	119.507	122.907	131.307		283.545	517.774	355.519	347.694	329.748	401.495	572.953		226.95	286.209	184.81	200.767	200.767	341.836	519.444		481.773	680.345	566.112	437.995	650.275	566.663	456.628
36.3836	211.473	168.323	159.52	107.34	127.641	124.41	126.295	134.587		292.766	535.44	367.727	352.448	341.617	417.225	586.224		235.161	294.089	191.734	206.549	206.549	355.08	537.747		496.247	688.55	586.597	463.485	659.519	592.665	479.007
36.8561	215.675	175.413	164.91	109.546	130.292	128.732	128.971	137.835		300.117	555.914	381.555	361.209	355.075	431.798	597.408		242.141	303.024	198.74	213.349	213.349	366.361	553.023		507.858	697.966	604.068	489.642	669.573	617.868	498.985
37.3286	220.56	184.092	170.437	112.277	133.63	132.746	132.454	141.89		308.757	576.691	394.866	371.836	368.915	446.947	610.918		250.014	312.25	205.952	221.77	221.77	377.239	565.359		517.903	709.329	619.821	515.539	677.663	638.18	517.799
37.8011	228.279	192.053	175.803	115.686	138.197	137.295	136.429	146.407		319.189	596.195	407.42	384.547	381.072	462.179	622.576		259.358	321.496	214.184	229.287	229.287	390.726	580.157		528.583	720.892	636.489	538.844	686.021	657.036	534.292
38.2736	237.366	200.143	180.716	119.613	142.982	143.595	141.222	150.976		328.75	612.633	421.305	395.693	393.461	479.551	633.217		269.592	332.078	223.747	236.881	236.881	404.326	597.26		539.915	738.488	651.492	563.772	697.324	679.554	545.195
38.7462	247.269	209.089	186.741	123.751	147.856	149.797	145.703	156.062		335.737	627.31	438.892	406.247	403.711	499.509	637.847		282.24	343.755	233.473	243.46	243.46	415.64	616.827		552.971	761.632	662.534	585.212	712.377	704.586	552.672
39.2187	258.189	219.688	193.686	127.249	154.215	156.902	149.374	161.565		344.519	643.351	457.561	419.586	412.521	522.535	643.877		294.196	356.252	243.857	250.009	250.009	425.653	644.056		569.037	782.2	676.486	603.327	725.645	728.155	559.886
39.6912	268.857	230.412	199.4	130.172	159.395	164.68	153.708	166.025		356.198	658.324	471.442	432.98	425.341	546.566	653.832		306.943	367.694	255.867	256.965	256.965	439.523	673.786		589.803	800.293	692.636	620.563	734.22	752.639	571.452
40.1637	280.719	241.742	205.328	133.676	164.513	171.941	156.498	170.451		368.366	672.23	485.763	443.891	442.42	570.118	663.582		320.384	379.289	268.402	264.381	264.381	457.033	701.948		613.754	821.898	714.816	638.295	742.339	775.674	585.826
40.6362	293.654	254.026	213.155	137.824	170.947	180.707	160.482	176.02		380.406	688.792	499.978	456.462	460.701	592.587	675.229		333.875	391.305	281.03	274.253	274.253	478.506	726.184		637.199	848.213	739.948	658.319	753.917	796.348	604.494
41.1087	306.524	266.64	221.896	142.57	177.39	189.477	164.348	180.909		392.344	705.358	512.772	470.927	477.387	614.633	685.226		348.368	405.612	293.636	284.184	284.184	499.389	748.343		662.085	875.987	764.66	679.249	769.833	821.504	627.462
41.5812	316.504	278.02	229.421	147.758	184.235	197.685	167.549	186.488		405.262	720.518	526.395	487.697	491.84	637.183	692.576		365.099	420.915	306.157	293.244	293.244	519.797	769.545		684.375	900.578	787.827	703.565	792.696	849.808	652.939
42.0538	327.874	290.064	236.999	152.434	190.746	206.055	172.409	193.239		421.339	739.174	541.829	503.78	507.242	660.687	705.795		383.695	434.125	320.673	306.581	306.581	538.868	787.194		702.487	922.023	805.001	726.825	817.704	878.56	679.174
42.5263	341.056	303.085	246.854	158.082	198.276	214.253	176.025	202.224		438.012	755.763	557.468	520.01	524.081	686.014	722.752		401.236	445.948	338.01	320.307	320.307	559.743	803.461		716.629	942.73	818.04	750.878	843.003	909.841	707.729
42.9988	356.313	316.86	258.941	163.317	207.023	221.205	181.011	212.036		453.474	770.848	570.685	533.98	543.381	709.417	739.835		419.869	458.578	356.664	332.29	332.29	580.584	822.776		724.309	962.931	828.451	774.668	863.903	941.118	734.575
43.4713	373.248	332.12	271.362	168.45	216.592	228.734	188.088	221.353		465.651	784.829	580.117	547.631	561.577	732.093	756.965		439.894	471.043	376.226	343.574	343.574	603.175	847.98		729.529	981.628	844.078	806.006	878.9	971.274	759.699
43.9438	392.897	348.581	281.753	176.148	226.724	237.752	197.254	229.877		474.264	799.51	586.399	559.992	576.55	753.313	778.432		461.212	484.823	392.263	354.403	354.403	626.052	878.715		738.771	997.812	863.696	834.005	893.132	994.847	785.175
44.4163	415.346	363.401	290.058	183.803	236.833	250.532	206.319	241.203		484.707	814.169	598.478	570.808	592.205	771.461	801.179		484.533	500.863	406.705	364.543	364.543	645.681	911.891		758.185	1012.5	882.75	854.726	910.382	1014.27	811.562
44.8888	437.773	378.325	300.493	191.24	246.038	266.288	215.376	253.628		498.5	832.839	618.686	585.319	608.615	788.265	819.689		506.7	517.447	421.503	375.994	375.994	662.235	942.069		783.158	1020.06	902.264	872.585	928.435	1032.86	843.74
45.3614	456.62	394.408	311.935	198.601	257.342	283.858	227.404	266.536		514.264	853.427	643.002	601.288	623.323	808.889	831.922		527.315	533.466	439.309	388.659	388.659	680.591	967.489		806.235	1027.23	928.658	896.708	947.437	1055.93	877.845
45.8339	470.529	411.654	325.016	206.244	269.459	303.048	242.04	279.509		531.294	874.928	665.187	614.981	634.452	835.837	841.401		547.333	551.935	460.575	401.198	401.198	705.123	983.626		826.891	1041.46	960.414	919.684	966.102	1079.57	908.622
46.3064	484.237	427.353	340.977	215.034	281.668	325.337	255.915	293.179		550.558	895.524	681.912	631.337	643.546	872.098	848.87		566.074	571.639	485.155	416.288	416.288	733.862	992.348		853.477	1061.87	988.867	942.685	979.672	1102.57	932.57
46.7789	501.952	443.629	360.018	223.633	290.952	347.981	270.602	308.092		574.505	915.623	696.061	648.426	660.186	902.09	858.34		588.344	591.232	514.064	433.159	433.159	763.958	997.371		886.055	1086.33	1011.87	970.227	994.034	1124.77	953.583
47.2514	525.377	462.616	377.5	233.122	299.542	367.206	281.578	325.123		599.08	937.887	707.974	666.182	678.999	930.057	867.837		611.481	608.716	545.192	448.218	448.218	791.137	1004.02		916.19	1119.22	1034.45	1002.18	1005.46	1145.21	977.684
47.7239	555.507	485.893	394.429	246.059	311.12	385.32	290.925	343.258		614.129	955.282	723.791	681.076	698.592	959.635	882.061		633.135	622.609	578.801	463.96	463.96	817.192	1012.16		946.604	1157.83	1056.11	1032.25	1015.36	1165.09	1003.83
48.1964	589.511	511.837	410.75	260.479	324.626	402.631	300.541	362.968		621.676	964.49	740.754	691.022	711.755	986.726	896.385		655.121	637.305	610.949	478.544	478.544	840.581	1019.45		969.389	1199.37	1071.68	1056.78	1020.85	1186.98	1034.64
48.669	625.03	537.836	427.712	275.011	339.065	420.657	312.106	383.019		628.673	970.516	758.548	696.783	723.128	1009.24	908.962		680.21	652.263	641.17	492.25	492.25	858.155	1031.47		986.581	1231.69	1083.14	1074.73	1023.8	1215.2	1065.35
49.1415	659.411	560.815	442.877	287.142	355.149	442.461	322.518	403.082		638.167	981.962	774.976	701.105	737.446	1026.27	923.903		710.168	670.268	671.352	505.142	505.142	874.386	1052.36		1010.22	1254.25	1103.86	1091.61	1033.55	1242.94	1096.56
49.614	686.274	582.925	457.668	301.058	371.137	469.178	335.089	422.714		645.671	995.62	791.592	711.695	757.002	1040.52	939.526		748.358	689.614	701.57	514.08	514.08	888.009	1078.29		1034.59	1270.01	1136.46	1108.75	1052.52	1273.32	1129.29
50.0865	711.582	604.777	475.68	316.451	387.608	499.271	352.82	442.375		655.926	1010.31	809.527	728.112	773.342	1058.4	961.127		792.197	712.407	728.917	524.357	524.357	899.18	1105.86		1052.75	1281.1	1170.16	1129.17	1075.83	1302.86	1155.74
50.559	738.449	626.432	497.316	332.844	404.706	525.31	375.122	465.002		672.534	1018.59	819.624	748.087	788.285	1076.49	978.776		832.389	739.403	757.029	540.189	540.189	910.019	1135.17		1067.92	1289.58	1191.81	1154.32	1101.82	1323.26	1178.43
51.0315	768.633	646.857	522.89	347.67	424.066	548.506	399.607	488.481		692.537	1022.4	826.339	772.179	807.073	1094.13	993.104		860.791	764.742	787.468	554.531	554.531	919.495	1165.47		1084.59	1296.91	1206.97	1175.01	1128.49	1335.96	1193.88
51.504	795.88	670.393	552.456	360.073	445.668	573.168	423.525	512.568		714.522	1029	842.42	797.995	822.048	1116.16	1001.86		882.849	789.03	820.997	569.135	569.135	936.297	1194.41		1106.81	1309.34	1220.48	1189.78	1150.57	1335.65	1204.82
51.9766	820.529	693.682	579.821	374.939	467.274	594.765	445.289	538.509		737.967	1043.59	868.316	825.457	828.145	1132.67	1009.02		901.551	808.17	854.394	585.915	585.915	957.725	1216.4		1134.7	1322.96	1228.59	1194.28	1164.44	1332.8	1217.14
52.4491	843.369	717.789	600.439	390.039	485.592	614.285	467.327	562.415		761.906	1058.4	892.268	852.86	828.331	1149.35	1019.77		922.816	821.487	882.969	597.93	597.93	969.608	1239.44		1164.38	1331.95	1241.25	1198.94	1175.7	1329.92	1231.52
52.9216	864.149	735.745	616.091	401.639	503.259	632.237	494.494	581.067		780.494	1069.91	903.846	871.929	829.899	1165.16	1035.72		946.63	832.38	902.33	606.762	606.762	974.191	1256.1		1194.11	1348.01	1260.65	1204.42	1186.17	1335.03	1250.87
53.3941	881.128	750.503	625.751	407.217	520.698	650.499	521.591	596.865		794.451	1082.17	911.455	879.143	839.719	1185.06	1048.69		972.238	840.006	919.267	614.406	614.406	977.195	1262.79		1224.44	1366.89	1283.64	1207.28	1199.79	1350.37	1268.09
53.8666	900.885	769.329	637.858	409.836	534.665	672.352	543.281	615.081		802.428	1088.24	921.803	877.479	853.766	1203.1	1054.96		992.852	848.592	934.777	621.26	621.26	985.869	1268.79		1255.45	1380.48	1303.83	1209.2	1212.62	1364	1285.13
54.3391	922.162	786.207	656.321	416.523	548.392	704.947	560.243	632.719		809.037	1094.47	933.336	870.343	868.213	1218.92	1057.29		1007.61	863.153	957.61	624.516	624.516	995.687	1273.75		1281.67	1389.95	1327.15	1224.6	1214.27	1378.31	1305.14
54.8116	940.538	800.138	677.434	429.738	561.41	741.788	578.751	651.353		816.59	1099.3	940.281	869.632	879.235	1231.58	1058.18		1019.64	882.97	986.318	627.727	627.727	1002.78	1281.48		1305.12	1398.95	1348.91	1243.82	1211.47	1391.23	1325.01
55.2841	958.687	812.103	696.378	448.041	572.55	774.035	602.366	673.347		827.514	1104.85	946.574	878.571	887.268	1250.16	1064.99		1030.99	900.985	1018.09	636.852	636.852	1016.36	1293.28		1320	1415.63	1363.09	1261.53	1211.95	1400.62	1339.82
55.7567	969.595	825.222	712.147	468.587	581.372	795.519	623.175	693.644		839.372	1103.89	957.627	894.886	891.964	1281.25	1070.57		1037.22	912.946	1049.53	654.054	654.054	1038.79	1307.78		1323.13	1433.79	1374.17	1274.25	1214.16	1412.84	1349.18
56.2292	974.208	839.749	728.75	486.576	588.306	806.805	642.595	709.556		856.871	1096.05	969.76	913.428	893.594	1311.07	1072.58		1045.2	919.433	1075.23	664.091	664.091	1066.16	1320.75		1311.87	1444.16	1388.71	1279.69	1212.62	1421.44	1352.42
56.7017	980.742	856.61	745.572	498.733	595.379	812.077	665.956	718.824		880.506	1085.46	979.749	928.748	888.287	1330.05	1071.51		1050.59	919.848	1092.65	670.348	670.348	1084.33	1334.35		1291.06	1444.16	1411.86	1277.62	1209.99	1427.76	1354.44
57.1742	987.536	877.434	759.105	505.558	599.649	813.82	694.813	726.781		902.076	1074.59	986.312	938.508	884.889	1330.27	1068.68		1057.89	918.006	1104.58	672.596	672.596	1091.95	1341.1		1280.76	1437.46	1433.54	1271.65	1215.57	1435.06	1352.55
57.6467	997.598	896.094	764.797	507.115	603.975	817.116	721.626	733.315		913.57	1070.01	990.178	946.515	888.347	1316.16	1069.75		1072.77	918.574	1119.31	672.039	672.039	1091	1343.7		1279.75	1431.57	1447.4	1261.66	1227.17	1448.03	1354.81
58.1192	1003.82	909.111	761.767	510.376	613.888	827.125	742.457	740.142		911.861	1069.55	990.688	955.274	896.449	1299.9	1071.3		1089.29	923.152	1129.88	675	675	1091.89	1341.43		1293.72	1427.94	1453.23	1249.42	1245.13	1470.48	1360.77
58.5917	1013.12	914.939	752.394	514.442	625.633	837.712	755.966	745.576		903.995	1074.65	985.153	965.93	906.893	1302.22	1069.01		1096.35	929.397	1132.6	682.506	682.506	1090.49	1335.67		1312.46	1430.26	1457.05	1246.46	1265.56	1503.09	1372.78
59.0643	1016.25	918.86	752.99	517.334	634.618	846.775	764.969	751.928		894.254	1082.53	982.477	978.979	912.911	1319.3	1071.78		1096.59	934.414	1131.41	688.99	688.99	1083.51	1332.28		1330.51	1435.68	1465.61	1262.25	1284.03	1530.86	1386.51
59.5368	1009.52	915.476	759.824	520.927	637.737	853.91	766.3	756.585		889.185	1078.93	985.077	989.091	911.548	1348.97	1077.77		1100.12	942.199	1131.5	690.985	690.985	1077.24	1336.88		1349.24	1449.45	1477.96	1286.73	1297.36	1545.14	1392.03
60.0093	993.427	916.99	767.214	523.841	639.289	862.468	761.575	758.178		890.2	1072.33	983.62	1003.28	901.342	1370.93	1084.56		1107.58	947.811	1132.85	693.072	693.072	1067.18	1348.77		1363.76	1465.24	1483.58	1300.85	1296.52	1542.14	1393.18
60.4818	986.037	922.067	769.504	529.945	640.3	860.201	754.294	758.498		895.383	1065.72	977.924	1010.45	887.624	1371.12	1084.22		1116.05	948.48	1138.29	695.971	695.971	1063.95	1361.01		1368.36	1467.66	1470.66	1297.08	1282.42	1523.81	1393.23
60.9543	991.19	918.215	771.147	536.286	637.251	848.929	745.903	755.267		908.095	1057.86	974.573	1007.48	870.443	1355.04	1084.59		1118.06	938.213	1142.8	696.906	696.906	1068.24	1369.45		1362.34	1462.92	1459.9	1278.89	1269.15	1502.59	1391.79
61.4268	997.302	908.546	769.029	538.346	627.966	835.593	734.265	748.222		924.993	1050.36	974.787	1000.51	854.785	1328.03	1080.06		1109.52	924.214	1140.97	691.521	691.521	1074.02	1376.82		1347.03	1460.8	1448.56	1253.19	1259.94	1484.31	1387.74
61.8993	1000.31	896.936	752.92	537.816	618.419	827.204	721.371	735.298		930.092	1045.22	970.323	994.057	845.907	1308.06	1080.99		1089.02	913.029	1131.66	679.582	679.582	1074.13	1385.66		1336.72	1462.08	1434.06	1218.41	1259.58	1472.67	1383.96
62.3719	994.982	887.712	728.091	535.029	614.702	816.599	708.731	718.212		919.763	1038.18	965.046	986.2	841.895	1300.63	1082.84		1064.88	910.528	1117.3	667.89	667.89	1073.65	1388.26		1337.02	1458.45	1422.83	1193.38	1263	1465.58	1382.25
62.8444	984.187	885.931	707.152	530.019	614.31	807.378	698.434	697.789		902.175	1027.92	958.547	976.652	842.931	1305.47	1082.76		1029.03	907.925	1094.69	664.829	664.829	1070.99	1373.67		1345.91	1445.63	1423.14	1204.91	1263.48	1455.33	1379.75
63.3169	968.707	883.663	692.377	524.008	613.935	799.736	692.341	677.204		884.385	1018.41	953.033	963.69	848.025	1314.04	1088.79		999.823	901.356	1073.59	665.624	665.624	1061.74	1354.12		1349.75	1434.37	1427	1239.43	1263.3	1446.8	1382.21
63.7894	942.807	878.483	684.615	520.432	608.72	789.21	684.931	662.813		867.792	1002.59	945.678	960.014	850.487	1326.48	1094.59		986.131	890.827	1059.2	662.943	662.943	1052.31	1340.98		1340.56	1436.17	1424.78	1266.22	1261.07	1434.5	1385.91
64.2619	900.551	863.926	679.889	517.464	597.798	769.393	672.69	654.273		858.02	980.955	935.719	962.419	846.144	1329.55	1099.28		980.039	879.753	1051.03	657.604	657.604	1040.64	1331.47		1329.26	1441.35	1411.2	1276.13	1262.21	1412.18	1380.73
64.7344	857.287	836.714	673.961	515.156	583.026	746.925	653.756	649.189		852.427	965.228	925.989	961.18	838.065	1309.39	1093.98		967.612	863.048	1046.18	653.832	653.832	1027.93	1315.42		1322.72	1446.71	1389.08	1265.97	1251.34	1390.25	1360.65
65.2069	833.189	810.386	660.54	510.517	565.675	724.968	633.052	642.462		843.596	959.518	911.751	950.353	821.038	1276.23	1080.73		950.76	848.473	1039.86	654.109	654.109	1009.58	1299.7		1308.41	1445.46	1359.85	1241.25	1225.99	1378.77	1328.21
65.6795	827.606	784.496	635.994	504.112	550.818	703.18	618.757	628.859		833.395	956.276	897.189	933.677	794.567	1251.05	1058.42		941.585	838.02	1027.21	656.709	656.709	985.083	1294.35		1288.53	1428.4	1329.57	1199.47	1197.46	1371.11	1285.78
66.152	824.962	761	602.104	493.967	535.326	690.145	600.342	609.427		823.161	946.347	884.728	920.787	767.15	1239	1031.17		930.036	821.491	1003.23	652.887	652.887	959.164	1291.34		1268.73	1410.9	1303.92	1157	1174.79	1360.32	1235.52
66.6245	812.856	742.092	571.134	480.271	520.901	681.822	577.492	590.1		804.356	931.698	870.823	910.204	748.82	1231.08	999.797		912.639	803.938	970.614	644.36	644.36	934.004	1282.53		1256.32	1398.3	1274.95	1135.5	1160.44	1333.61	1182.82
67.097	788.787	724.402	552.595	461.517	512.933	670.286	548.927	572.494		781.587	918.581	857.623	901.239	737.876	1224.85	974.363		883.392	785.867	935.714	632.637	632.637	907.503	1269.15		1248.38	1394.05	1254.63	1141.32	1151.35	1300.16	1147.29
67.5695	765.238	704.807	538.03	440.208	503.086	655.466	516.805	553.539		758.829	903.417	844.941	894.062	726.945	1209.57	960.682		850.355	770.68	898.906	617.759	617.759	887.262	1257.29		1244.68	1385.45	1246.81	1158.76	1142.52	1274.43	1134.9
68.042	738.048	680.608	522.208	419.327	491.727	636.584	487.003	529.829		736.398	884.58	833.048	885.21	716.219	1191.31	954.686		825.281	748.344	866.486	598.058	598.058	874.567	1242.31		1240.91	1372.09	1247.59	1174.49	1132.41	1258.2	1141.21
68.5145	700.337	654.254	506.78	401.156	475.862	615.704	462.712	504.538		717.739	861.255	819.297	869.843	707.926	1167.33	952.073		799.223	722.509	845.612	575.371	575.371	863.283	1226.65		1234.25	1352.92	1249.2	1167.79	1127.81	1241.7	1143.19
68.9871	659.135	628.246	486.991	389.102	457.372	596.421	441.073	478.034		702.161	843.403	807.649	853.833	698.885	1139.71	950.512		774.959	697.547	832.451	555.29	555.29	843.557	1210.94		1222.61	1327.17	1238.75	1145.38	1127.96	1222.2	1132.44
69.4596	626.626	604.039	463.62	381.45	435.768	579.664	420.396	451.181		683.896	833.066	793.856	837.629	681.456	1113.94	948.804		756.738	676.599	816.519	539.657	539.657	818.915	1193.96		1203.61	1296.56	1212.18	1108.86	1127.69	1204.44	1103.38
69.9321	604.149	578.69	438.392	373.124	411.077	563.621	400.829	425.642		665.968	822.33	777.784	824.153	662.494	1093.71	950.344		739.399	660.977	786.699	531.048	531.048	789.642	1176.03		1176.06	1262.32	1179.03	1069.03	1123.14	1184.03	1065.59
70.4046	587.77	554.135	414.513	361.507	389.072	541.799	383.026	406.002		649.534	805.635	762.088	809.313	642.907	1078.39	946.021		719.005	646.219	749.149	523.589	523.589	761.083	1154.85		1149.74	1233.7	1139.21	1035.24	1114.15	1156.92	1016.9
70.8771	574.576	529.386	396.103	349.304	375.3	513.955	367.693	390.163		634.536	783.71	745.478	790.016	625.44	1063.38	928.332		694.757	628.138	715.202	514.052	514.052	744.307	1130.2		1121.47	1212.1	1100.24	1012.17	1099.86	1128.82	967.243
71.3496	557.124	505.503	382.569	338.13	366.792	484.19	352.48	375.469		619.987	762.513	725.954	775.526	610.584	1043.23	904.005		670.732	609.455	683.202	504.113	504.113	731.663	1105.31		1092.81	1202.86	1062.71	1001.54	1082.69	1095.85	926.329
71.8221	529.925	485.472	371.46	326.985	355.843	459.148	336.171	360.084		608.925	746.627	708.142	766.079	597.945	1018.46	885.293		649.52	591.409	651.727	494.234	494.234	720.236	1086.02		1068.6	1196.29	1024.84	994.143	1066.88	1064.54	904.24
72.2947	502.646	464.496	357.943	315.632	341.289	435.356	317.925	342.29		597.962	734.368	694.235	756.15	584.173	992.212	873.415		631.751	572.396	625.637	484.734	484.734	706.351	1073.33		1050.36	1186.41	989.015	981.378	1052.44	1041.1	896.512
72.7672	476.614	441.884	338.161	306.103	326.015	413.394	302.861	322.085		582.291	725.242	676.029	743.159	571.966	956.589	863.432		614.975	549.683	606.435	467.905	467.905	690.099	1058.05		1041.6	1178.23	965.399	966.627	1033.62	1019.02	889.252
73.2397	454.901	425.692	314.24	297.603	311.032	389.882	290.63	304.05		564.636	714.732	653.288	723.234	559.468	924.384	854.528		593.511	527.287	593.669	450	450	672.838	1032.98		1037.85	1169.3	950.977	949.376	1011.35	991.466	876.182
73.7122	433.396	414.492	294.447	288.414	296.274	368.172	279.893	287.375		549.349	701.944	628.941	699.185	543.563	900.099	845.701		572.878	507.818	579.475	435.468	435.468	655.592	1004.46		1028.56	1152.04	938.427	927.238	985.452	959.195	851.23
74.1847	416.564	403.122	279.529	280.43	281.685	348.874	270.078	269.635		534.767	688.715	608.508	677.207	529.985	873.982	830.24		552.931	493.476	556.319	422.34	422.34	631.433	976.583		1015.36	1130.9	922.573	906.881	962.78	927.292	823.09
74.6572	403.197	388.473	269.44	270.747	269.11	331.963	260.468	255.454		517.541	674.237	592.093	661.239	516.166	848.983	812.564		531.851	481.703	526.101	410.014	410.014	601.185	954.861		994.609	1107.55	899.838	886.788	944.833	896.738	792.645
75.1297	387.305	370.472	263.24	258.077	258.005	314.458	251.783	244.62		502.826	659.362	575.729	648.599	499.701	816.941	796.795		511.615	470.751	494.823	398.07	398.07	573.574	941.578		965.223	1086.63	869.793	861.673	925.761	869.431	761.697
75.6023	370.427	349.195	256.775	245.07	249.225	296.126	243.269	236.575		488.642	645.546	559.88	634.571	483.299	783.073	777.719		488.84	459.779	470.682	383.261	383.261	551.302	929.405		926.79	1068.98	839.683	833.301	904.532	847.065	732.828
76.0748	354.95	329.591	249.656	234.406	241.525	277.892	235.093	228.7		471.239	632.022	546.54	615.907	469.294	751.536	757.408		470.995	447.879	455.078	367.008	367.008	528.166	908.519		894.504	1054.61	813.207	807.186	881.927	829.729	706.282
76.5473	339.125	314.936	240.527	225.1	233.084	263.049	227.362	220.929		453.687	619.12	537.808	595.525	454.62	722.85	739.965		457.094	434.099	441.571	353.06	353.06	503.773	883.918		874.506	1038.71	795.888	789.085	856.679	814.661	687.603
77.0198	325.939	303.59	228.753	218.056	224.329	249.156	219.027	213.507		440.01	610.496	533.409	579.059	440.29	699.448	730.63		445.616	416.403	424.542	340.506	340.506	482.94	855.425		863.149	1018.99	785.399	767.179	831.324	796.989	674.848
77.4923	313.205	296.133	215.902	211.736	215.922	238.386	213.704	206.036		429.293	600.879	526.317	565.66	426.379	677.908	724.047		437.005	396.167	406.079	328.409	328.409	463.56	825.304		856.574	994.67	773.773	742.02	805.646	766.655	659.915
77.9648	301.034	287.447	203.698	204.915	206.103	227.274	207.802	198.375		418.186	585.65	512.851	552.625	413.504	657.855	718.082		423.509	376.859	389.931	318.668	318.668	447.342	793.497		850.847	967.454	760.316	716.042	786.169	734.933	643.929
78.4373	287.967	277.28	195.362	197.272	197.33	215.293	200.331	189.556		404.354	568.124	497.467	540.809	401.272	635.075	709.934		403.868	363.04	373.132	311.864	311.864	434.504	764.805		840.916	940.868	743.733	693.835	774.36	710.474	628.894
78.9099	276.923	264.863	190.425	188.65	187.761	204.635	192.546	182.135		390.909	551.692	480.464	528.947	388.656	609.45	695.316		382.041	356.248	354.655	303.043	303.043	424.156	743.447		824.556	917.486	725.383	672.184	763.882	689.014	606.842
79.3824	267.644	250.093	187.98	179.887	179.506	195.018	184.046	174.539		376.946	535.03	463.459	515.895	375.479	585.524	674.307		363.032	351.837	338.703	293.016	293.016	416.584	725.358		799.589	904.52	705.468	651.912	752.646	667.181	579.107
79.8549	261.215	238.018	184.274	172.668	170.873	184.365	177.333	167.278		363.791	522.473	449.811	504.834	365.116	564.311	655.637		349.663	345.253	324.933	283.204	283.204	408.902	712.031		764.853	893.372	683.946	633.038	738.66	647.543	557.645
80.3274	254.332	228.589	179.9	166.123	163.149	175.213	172.465	159.946		353.092	507.829	435.299	496.328	355.423	542.952	644.516		334.521	334.893	313.556	271.816	271.816	397.796	699.888		731.472	883.884	663.055	618.03	725.033	629.085	541.492
80.7999	246.27	221.6	174.972	159.252	157.289	166.424	168.309	154.805		343.42	491.987	416.85	485.533	343.182	524.087	630.231		320.865	322.365	305.426	259.456	259.456	387.234	685.037		701.117	873.439	643.382	603.151	708.884	607.994	525.508
81.2724	239.523	214.804	170.118	152.897	152.256	158.526	164.504	151.319		331.703	478.255	399.099	474.004	328.861	503.554	617.212		309.916	309.866	298.315	248.428	248.428	377.049	666.792		675.514	856.778	627.751	587.711	685.644	585.855	509.038
81.7449	233.387	208.152	164.086	146.24	147.411	151.987	161.95	147.064		322.103	468.441	386.011	463.784	314.161	487.259	607.455		301.397	298.373	288.552	240.432	240.432	367.953	647.13		655.296	832.529	611.546	568.09	660.876	565.537	496.123
82.2175	224.721	200.89	158.374	140.446	142.021	147.275	159.379	141.54		314.03	456.908	375.723	454.064	297.747	472.894	602.413		291.466	288.087	276.006	234.934	234.934	359.097	628.121		642.389	808.098	595.67	547.007	633.56	550.92	481.506
82.69	217.184	193.537	152.782	136.625	136.798	143.404	156.57	136.835		304.493	446.928	366.357	443.983	283.164	461.177	591.842		280.89	278.39	262.349	227.993	227.993	348.638	607.075		633.247	784.846	580.717	524.113	607.697	536.287	468.601
83.1625	211.072	185.813	147.94	131.598	132.016	139.039	152.605	132.607		294.843	434.932	356.232	435.864	271.319	446.884	575.064		269.93	271.979	248.668	219.894	219.894	335.851	582.798		625.386	761.618	565.286	501.362	584.807	520.798	454.808
83.635	203.645	179.587	144.657	126.778	127.845	134.737	147.261	129.291		287.897	420.995	344.197	425.87	260.318	428.209	553.443		259.338	267.558	236.656	211.468	211.468	322.447	561.837		617.935	741.154	546.895	478.77	566.529	504.078	440.806
84.1075	195.665	174.067	141.413	124.041	124.651	130.73	141.455	126.671		280.762	406.237	333.024	413.65	250.256	408.614	535.248		247.775	260.821	227.607	204.532	204.532	311.918	543.046		610.21	724.369	528.233	460.898	555.098	481.803	425.285
84.58	189.991	169.165	137.996	120.502	121.946	125.997	137.618	123.737		274.11	392.121	323.239	402.617	239.374	390.547	523.701		235.502	252.111	220.46	197.255	197.255	301.332	526.711		596.986	709.312	513.25	444.797	546.597	458.834	408.418
85.0525	184.927	164.529	134.144	117.651	119.021	120.527	134.872	119.465		266.591	379.085	314.242	392.217	228.334	374.382	516.83		224.483	242.575	214.101	190.023	190.023	288.075	511.818		578.299	692.31	501.571	429.897	535.751	436.293	393.066
85.5251	181.084	160.416	130.095	115.833	116.03	115.799	131.981	114.734		258.672	366.642	305.386	380.41	217.935	357.605	508.866		213.163	234.955	210.633	183.715	183.715	275.042	500.719		559.91	671.678	492.117	413.418	524.263	417.003	381.342
85.9976	177.218	156.94	126.142	112.857	113.073	111.949	128.533	110.929		249.838	354.205	295.83	369.953	207.623	343.054	497.502		204.045	225.864	206.067	178.563	178.563	261.719	487.897		541.849	650.076	482.985	395.355	511.241	401.27	374.193
86.4701	174.126	152.49	121.93	109.873	110.722	108.71	125.2	107.248		241.22	342.27	286.666	359.24	198.313	330.713	490.842		196.561	216.711	199.339	173.601	173.601	251.493	475.168		526.149	627.769	468.766	376.527	500.625	385.954	367.534
86.9426	171.227	147.555	118.464	108.185	107.469	105.26	122.258	105.174		233.597	333.111	276.572	347.664	189.458	323.048	487.88		189.5	208.706	192.198	169.871	169.871	242.081	460.916		510.115	605.292	449.862	361.946	487.268	372.844	357.231
87.4151	167.171	143.218	115.862	106.502	105.276	102.205	118.566	102.321		226.659	325.371	266.779	335.645	182.053	317.062	480.09		183.913	201.815	185.476	165.254	165.254	233.749	445.918		496.749	586.371	431.604	348.594	472.431	358.684	343.913
87.8876	162.22	138.712	113.955	104.54	103.631	99.8931	115.14	99.2805		218.266	319.723	257.476	325.596	174.743	308.29	465.757		179.591	196.131	178.194	159.71	159.71	224.145	433.118		481.548	570.964	412.939	333.567	460.991	344.944	328.12
88.3601	157.556	134.528	111.906	102.055	101.013	97.2692	111.876	96.5729		211.884	312.856	247.575	317.634	167.871	297.437	454.408		175.327	190.97	171.4	154.932	154.932	215.334	426.331		464.558	557.756	393.725	317.756	451.048	331.397	313.907
88.8326	151.306	130.491	109.15	99.5279	98.7092	95.1046	109.825	94.5571		204.747	302.235	237.333	308.229	161.496	287.396	443.363		171.938	186.679	165.955	150.016	150.016	205.143	420.158		447.574	542.035	376.055	301.486	437.79	318.956	303.083
89.3052	145.329	126.385	107.024	97.6843	97.018	93.0364	108.263	92.2616		197.631	291.398	227.618	299.391	155.278	278.728	436.561		168.304	181.906	161	144.933	144.933	196.598	413.753		429.936	525.951	363.576	289.345	423.691	308.491	294.021
89.7777	141.289	123.362	104.263	96.0934	94.7626	91.062	107.364	89.5717		191.21	280.741	218.93	290.745	147.936	269.678	428.203		163.827	176.21	157.229	140.674	140.674	188.499	406.215		414.712	511.568	350.273	276.875	409.779	301.624	287.645
90.2502	137.984	120.711	101.79	94.0666	92.8004	89.3299	106.483	86.877		184.883	272.141	211.609	283.065	142.49	260.637	417.59		158.906	170.749	153.072	137.353	137.353	183.028	396.897		402.732	496.974	334.347	264.527	395.499	295.211	282.096
90.7227	135.108	118.478	99.4918	92.1369	89.9178	87.8648	105.33	84.9394		178.956	265.148	205.496	276.379	137.358	254.321	407.392		153.411	165.255	147.294	133.442	133.442	178.576	385.547		388.236	481.962	320.223	253.591	383.27	289.666	276.405
91.1952	132.303	116.139	97.0985	91.1984	87.6491	86.4044	103.697	83.5317		174.419	257.893	199.611	270.212	131.917	248.406	395.134		147.984	159.823	142.013	129.954	129.954	173.402	372.744		372.367	465.891	306.161	244.178	373.057	283.398	268.606
91.6677	130.28	113.528	95.2432	90.3995	86.1027	84.2189	101.867	81.8829		170.39	248.732	191.622	263.838	126.811	242.684	384.587		142.528	156.056	137.58	128.17	128.17	169.048	357.57		360.72	449.808	294.269	235.289	361.57	273.318	257.688
92.1403	128.56	111.155	93.7284	88.8452	84.5132	82.6813	99.9061	79.5993		167.025	238.849	184.198	257.255	121.537	237.685	372.085		137.713	151.863	132.842	126.693	126.693	162.889	345.379		349.323	436.212	284.611	224.539	349.009	261.927	247.625
92.6128	126.949	107.838	92.2109	86.877	83.4509	80.998	98.2448	77.13		163.359	230.245	178.059	249.924	116.066	230.376	360.014		132.751	148.287	127.64	123.737	123.737	157.01	336.522		339.089	423.93	274.264	215.254	337.034	249.578	239.069
93.0853	125.682	104.659	90.8513	85.0404	82.4088	78.9585	96.2759	75.1589		159.617	220.801	172.311	240.962	110.347	222.617	350.939		127.545	145.724	122.856	120.293	120.293	152.952	328.602		330.195	413.097	262.622	205.856	324.302	238.685	231.361
93.5578	123.319	101.233	89.1438	84.1385	80.6055	76.4175	94.6283	73.4794		155.453	211.798	166.31	232.95	105.564	214.298	346.512		122.777	143.034	119.456	116.263	116.263	148.541	321.377		318.763	402.69	252.269	197.79	312.757	229.466	224.208
94.0303	120.661	98.2525	87.5667	82.3447	78.4498	74.2268	92.6526	70.953		149.683	202.236	159.439	226.42	101.108	206.383	340.384		118.889	140.038	117.322	112.864	112.864	143.363	315.399		307.173	393.187	243.372	190.555	301.507	222.615	217.56
94.5028	118.176	96.335	86.9899	80.1138	77.0165	72.4941	91.3826	68.3306		144.475	194.23	154.514	221.876	97.0204	200.316	333.488		115.986	135.769	115.209	109.71	109.71	138.296	308.591		295.368	383.841	234.726	183.329	290.004	217.543	211.763
94.9753	115.242	94.1372	86.2321	79.4467	75.9522	71.1219	90.0022	65.7361		139.699	188.419	149.331	215.88	93.598	193.162	324.054		112.934	130.511	112.466	106.419	106.419	134.883	300.111		284.753	372.427	226.287	177.458	280.53	212.538	206.742
95.4478	113.692	92.7448	84.7801	77.8727	74.862	69.9755	88.7784	63.4236		136.637	182.412	144.228	208.713	90.0087	187.737	314.389		109.938	126.226	108.956	103.758	103.758	132.724	289.397		273.547	362.791	218.075	170.359	272.368	207.134	201.974
95.9204	112.048	91.2099	83.2317	76.1242	73.2612	68.9484	86.9469	61.9055		133.638	176.664	138.162	202.005	85.9032	182.877	305.703		107.281	122.781	106.084	101.108	101.108	128.716	279.197		261.976	351.184	210.775	163.567	265.01	200.44	195.938
96.3929	110.088	90.3158	81.1991	74.9944	71.7853	67.3474	85.3065	59.7045		129.94	170.151	133.181	194.854	82.8971	178.614	293.708		104.126	119.964	104.157	99.1483	99.1483	124.871	271.476		251.042	339.32	204.003	156.377	256.509	193.499	191.294
96.8654	107.605	89.27	79.3738	73.7857	70.2207	65.8564	83.5833	57.9264		126.334	164.251	127.757	187.945	79.7851	173.32	285.262		102.374	117.503	102.58	96.8613	96.8613	120.654	264.623		241.75	327.2	195.593	149.242	247.983	188.262	187.059
97.3379	106.576	88.2534	78.2343	72.6797	69.2265	64.2778	81.4351	57.0588		123.763	159.37	122.522	181.067	76.5868	168.645	279.837		100.169	114.555	100.3	93.6092	93.6092	116.999	257.771		234.284	314.087	186.729	142.489	239.363	182.608	182.431
97.8104	104.452	87.4908	77.0426	71.5412	69.1417	63.2038	79.9928	55.5907		120.332	154.471	118.109	175.32	72.9335	165.209	271.646		97.2513	111.77	97.6665	91.698	91.698	113.629	250.73		227.212	303.606	178.914	136.614	230.479	177.501	176.147
98.2829	101.801	85.5715	76.5063	70.1898	68.2274	61.2608	78.6881	53.7587		115.75	149.849	115.214	169.738	68.8892	160.646	263.134		95.1545	108.65	94.7207	89.7503	89.7503	109.675	244.284		220.489	294.118	170.978	131.377	222.492	171.496	169.527
98.7554	98.6126	84.0039	75.6185	68.3609	66.9361	59.4202	77.1951	52.2618		112.495	145.704	112.57	163.608	65.1159	155.695	255.677		93.0444	106.328	92.1812	87.88	87.88	106.478	236.441		213.498	284.254	163.801	126.115	214.733	165.855	163.076
99.228	95.5715	82.4276	74.1673	67.301	65.4114	58.5689	75.4373	50.2358		109.717	141.677	109.322	158.48	62.1201	151.517	249.587		91.3719	103.294	89.7529	85.6692	85.6692	103.047	229.865		206.03	272.605	156.074	120.36	207.63	162.002	158.608
99.7005	93.8154	80.8521	73.1614	66.6439	64.6055	57.8363	73.9399	48.3021		107.355	137.282	105.879	153.437	59.4471	146.742	244.616		89.297	101.078	87.2981	83.7084	83.7084	100.107	225.007		197.903	260.803	149.408	116.138	201.412	158.149	154.729
100.173	92.5658	79.1424	71.8817	65.7119	64.0802	56.2483	72.0338	46.2436		104.64	132.783	102.31	148.592	57.2148	143.061	239.715		86.964	99.3779	85.1992	80.9707	80.9707	97.5644	221.477		192.565	250.072	143.635	111.164	195.844	153.198	151.467
100.645	90.0809	77.3649	70.9383	64.6386	62.7206	54.596	70.6078	44.9494		101.138	127.182	99.2243	143.996	55.2664	140.805	232.389		84.3098	96.0632	83.805	78.7654	78.7654	95.2785	217.642		188.896	238.326	137.379	107.248	190.405	147.693	148.011
101.118	87.372	76.3044	69.8806	62.5781	61.7192	53.273	70.0148	43.3724		97.8437	123.409	96.1222	140.286	52.508	137.889	224.903		82.493	93.4876	82.0923	77.2202	77.2202	93.8807	213.526		183.065	227.4	129.845	103.289	184.522	141.99	145.371
101.591	84.3448	74.9037	68.0738	61.3561	60.2794	52.5112	69.4281	42.2356		94.9606	119.106	93.4137	137.759	50.3458	134.501	217.608		80.4729	91.4732	80.5889	75.1144	75.1144	92.1169	207.877		178.669	217.476	122.648	99.7368	178.517	138.712	142.424
102.063	82.2412	74.0319	66.8038	60.1209	59.3022	51.8083	68.4374	40.8742		92.8036	115.121	90.2382	134.411	48.3953	130.49	210.424		78.4	89.4398	78.9397	72.7801	72.7801	89.125	203.224		173.75	207.793	116.634	96.6401	172.851	134.924	140.082
102.536	80.6631	71.8636	65.9593	59.0281	58.8778	50.4517	67.301	39.4125		90.5462	111.955	87.2234	130.768	46.9077	127.29	206.184		76.834	87.7507	77.509	70.4463	70.4463	86.1107	198.024		168.434	197.79	110.35	93.1173	168.299	130.123	136.72
103.008	79.1702	70.2128	64.8272	58.0484	57.9689	48.9389	65.8027	37.7898		88.3546	108.622	84.9431	127.025	44.9586	125.024	200.316		74.7268	85.5639	76.4357	68.1369	68.1369	84.0221	193.438		162.246	189.436	104.648	90.1054	162.118	126.991	133.608
103.481	77.9729	68.8357	63.9695	57.2194	56.8135	47.4167	64.4016	36.8944		86.6152	104.587	83.0449	123.406	43.0907	122.555	195.58		71.9201	83.9415	75.1599	66.4053	66.4053	81.9254	188.462		155.894	182.11	98.6033	87.7051	155.708	124.481	130.43
103.953	76.4902	67.487	63.4851	57.0074	55.4838	46.2638	63.0148	35.7429		84.6567	101.124	80.2254	119.006	40.6634	119.444	189.566		69.5587	82.2272	73.5585	64.6625	64.6625	80.0439	183.006		149.8	175.425	92.1268	85.1018	149.926	121.056	127.824
104.426	74.1731	65.7842	62.163	56.0163	54.5036	45.5214	61.5249	34.4789		82.0403	98.0996	77.6226	113.546	38.4598	116.192	184.512		68.327	80.5042	71.4697	63.5148	63.5148	77.7413	177.691		145.193	168.027	85.6312	82.1226	144.57	117.469	123.879
104.898	72.3411	64.6699	60.6143	54.6932	54.3132	44.6161	60.9611	32.7593		78.9342	95.3666	75.831	108.836	36.6852	113.566	178.915		67.8245	79.085	69.697	62.2633	62.2633	75.8652	172.735		139.586	159.899	80.3798	79.165	138.688	113.858	119.701
105.371	71.4452	64.1822	59.6113	53.5876	54.136	43.1632	59.8304	31.6654		76.2432	92.9871	73.462	104.292	35.1447	111.222	172.552		66.4816	77.3499	67.7841	60.5653	60.5653	73.4062	168.337		133.878	154.52	75.9913	76.9942	132.423	110.159	116.601
105.843	69.8284	63.1149	58.9667	52.6213	53.0668	41.6421	58.7895	30.9078		74.6788	90.488	71.4221	101.205	33.4173	107.638	167.087		64.5635	75.9183	66.9065	59.1441	59.1441	71.0373	164.51		129.942	149.052	71.3468	73.6599	125.093	108.106	113.773
106.316	68.5166	61.9383	57.8421	51.8899	51.4957	40.1068	57.7233	30.0828		73.2853	87.6648	69.4118	98.2047	31.2535	103.519	161.163		63.0181	74.2436	66.0028	58.0204	58.0204	68.7535	160.496		126.47	144.615	67.8579	70.7747	118.595	105.824	110.706
106.788	67.156	60.7574	57.3228	51.3218	50.8026	38.6937	56.3419	28.6323		72.5409	85.6475	67.792	95.077	29.4714	100.074	157.465		61.688	72.8919	64.9555	56.578	56.578	66.729	156.861		122.845	139.987	63.2991	67.8371	113.305	103.986	108.545
107.261	65.3467	59.5214	56.6773	50.7451	50.4033	37.5271	55.4496	27.2067		70.0282	83.3625	66.2948	91.6721	27.6939	97.7753	153.696		59.9976	70.8165	63.8343	54.6676	54.6676	64.9763	152.856		118.133	135.44	58.4127	64.937	109.213	101.152	106.321
107.733	64.3667	58.415	55.8956	49.5028	49.1761	36.5173	54.3943	26.3814		67.3836	81.1954	64.4593	88.7964	26.6706	96.0442	149.179		59.1959	69.2519	62.2723	52.8262	52.8262	63.2201	148.488		114.032	129.523	54.3081	61.8911	104.939	97.7626	104.783
108.206	62.9554	57.5918	54.9558	48.4254	48.1858	35.6299	53.414	25.1434		65.7776	78.4038	62.5753	86.0124	25.474	94.1186	145.627		58.5811	67.7714	60.7544	51.6168	51.6168	61.7522	144.703		111.446	122.559	49.4511	58.8753	101.19	94.3732	103.164
108.678	61.0075	56.7616	54.5586	46.8964	47.354	35.145	52.5094	24.0604		63.9407	75.8778	60.7563	83.2298	24.0764	91.453	141.186		57.1062	66.4002	59.4196	51.0435	51.0435	59.9189	140.413		109.07	117.045	45.3044	56.556	97.5034	91.2859	100.954
109.151	59.3508	55.9448	53.666	45.9014	46.5405	34.3289	51.7287	23.0908		61.6762	73.371	59.0625	80.4213	22.1745	89.0874	137.906		55.6577	65.5542	58.4437	50.3073	50.3073	58.604	137.239		106.188	112.252	41.8894	54.4828	93.1922	88.6043	98.8846
109.623	57.735	54.8404	52.7508	44.6343	46.0011	33.0736	50.6092	21.5882		59.2054	71.2006	57.1414	78.0246	20.4047	87.0096	133.502		54.5521	64.5366	57.3412	48.8222	48.8222	56.774	134.852		103.046	108.504	38.7368	52.3972	88.5483	86.4993	96.7454
110.096	56.082	53.9829	51.9057	43.5236	45.6482	32.2349	50.2351	19.9454		58.0014	69.1669	55.1986	75.8649	18.9337	84.7579	128.377		53.5572	63.3006	55.9159	47.3246	47.3246	53.9743	131.959		99.0776	105.327	35.2856	50.2544	84.1734	84.4107	94.3486
110.568	54.4607	53.0393	50.7792	42.6887	45.0814	31.2909	48.8941	18.678		57.0545	67.5414	53.6057	73.8848	17.6489	82.8374	125.915		52.6445	61.9062	54.5667	45.7169	45.7169	51.7451	129.377		94.9895	100.588	31.6681	47.953	80.7166	81.9346	92.7493
111.041	53.2911	52.0759	49.8943	42.0935	44.1521	29.7872	47.2777	17.746		55.7237	66.0891	51.9696	72.1643	16.3429	80.5996	121.571		51.9762	60.6934	53.7048	44.2414	44.2414	50.1787	127.027		91.2786	95.4377	28.8174	45.9745	76.4635	79.2487	90.9882
111.513	52.2123	51.5955	49.4167	41.7641	43.58	28.5411	45.9679	16.3569		53.4481	64.5076	50.6582	69.3324	14.6901	78.5449	118.783		51.4386	59.9199	52.7774	42.9882	42.9882	48.7626	124.661		86.7743	90.2462	26.7239	43.948	73.202	76.3434	88.2578
111.986	50.7758	50.8535	48.8238	40.7138	42.9581	27.6376	44.5374	15.2589		51.7678	62.6736	49.6402	66.7311	12.9814	75.753	115.09		50.8574	58.95	51.611	41.7604	41.7604	47.0806	121.604		82.6534	85.3481	24.48	42.6099	70.0546	74.6169	86.053
112.458	48.9672	50.0647	47.9721	40.6579	41.8701	26.8641	43.3163	14.1068		50.078	61.3012	48.2095	63.9413	11.4618	72.8571	112.198		50.7208	58.4532	50.4603	40.5155	40.5155	45.456	118.391		78.6518	80.9	22.3987	40.9354	66.5673	72.2105	84.3917
112.931	47.5565	49.4189	46.9211	40.7263	41.3748	25.7968	42.5993	12.6647		48.5389	59.9034	46.4049	61.2301	9.9474	70.8085	110.13		50.9472	56.9472	49.0409	38.8564	38.8564	44.1924	116.029		75.8443	77.0695	20.2572	39.7108	63.3305	70.4891	82.5625
113.403	46.7597	48.6856	46.5919	40.0052	41.0463	25.0405	41.9927	11.4282		46.9687	58.6789	45.0698	59.4953	8.6781	68.8325	107.719		51.1137	55.3585	47.8859	37.4228	37.4228	42.5311	115.001		73.6987	73.7268	18.3182	38.265	59.5983	68.9978	81.1129
113.876	45.8366	47.7791	45.7894	37.8495	40.4759	24.2628	41.002	10.6251		45.3899	57.5438	43.959	57.9296	7.6316	67.2823	105.755		50.0665	54.9573	46.7616	36.454	36.454	41.1871	112.993		70.7756	70.8534	16.7371	36.6297	55.7421	67.2358	78.937
114.348	44.4669	46.8461	44.8246	36.1154	39.2615	23.3378	40.025	9.6445		44.0131	56.3492	42.4033	56.0697	6.2656	66.0134	103.408		48.4858	53.8518	45.8204	35.7268	35.7268	40.2045	110.765		68.0388	67.6967	15.2359	35.0832	52.7689	64.9815	77.462
114.821	43.0963	45.593	43.9032	34.5496	38.2654	22.4976	38.8382	8.5727		42.2624	54.4586	41.3216	53.5755	5.0223	63.5731	101.25		45.6022	52.7195	44.9642	35.0854	35.0854	38.617	108.719		65.4794	63.8137	13.3209	33.113	50.2002	62.2763	75.4376
115.293	41.9379	44.2716	43.0564	33.0399	37.286	21.6045	37.6644	7.5609		40.693	52.9868	39.7695	50.9124	4.1342	60.8308	98.6486		43.1374	51.9455	44.5073	35.0863	35.0863	37.0817	106.351		62.3788	60.2232	11.6324	31.7561	47.7004	60.3575	73.0593
115.766	40.2882	43.2688	41.8417	31.5705	36.6245	20.8084	36.6383	6.5082		39.129	51.59	38.2368	48.6688	3.3395	59.0549	96.6203		41.749	51.3618	44.161	33.7459	33.7459	35.7877	103.353		59.4696	57.8847	9.9563	30.3212	44.4346	58.9734	71.3653
116.239	38.8725	42.5818	40.5809	30.2617	35.9852	20.3697	35.8555	5.306		37.931	50.574	36.9039	46.9092	2.418	57.5613	94.8255		41.8802	50.3218	43.604	32.2193	32.2193	34.3594	100.195		57.2251	54.5752	8.3959	29.0355	41.2748	57.0751	69.8009
116.711	37.82	42.0079	39.8213	29.2664	35.2767	19.6581	35.0056	4.3099		36.8539	49.721	35.5869	45.0745	1.6836	55.9287	91.9811		43.0672	49.1234	42.6572	31.2971	31.2971	32.8417	97.4207		55.26	50.7514	6.7704	27.9689	38.085	55.5487	68.5656
117.183	36.2132	41.1184	39.6654	28.3248	34.5831	18.5137	34.5169	3.7148		36.1105	48.7151	34.0572	43.2852	1.2346	55.1182	88.7783		44.43	48.4268	41.905	30.3358	30.3358	31.1897	95.1417		52.965	48.0752	5.4297	26.6824	35.3426	54.5003	67.2774
117.656	35.1677	40.9835	39.3872	27.6462	34.3585	17.0891	34.1756	3.0252		35.2628	47.0171	33.0356	41.8556	0.8723	54.5261	86.0755		45.0606	47.6731	40.9329	29.3486	29.3486	30.4868	93.2601		50.055	46.2402	4.3096	25.498	33.5676	53.2383	65.4014
118.129	34.084	40.5539	38.7852	26.608	33.7665	16.4461	32.8507	2.428		34.3214	45.5672	32.1375	40.2476	0.6309	53.084	83.7146		44.2844	46.7614	39.8013	27.7536	27.7536	30.0051	92.0592		48.0651	44.0931	3.5705	24.166	31.4662	51.5719	63.1903
118.601	33.3974	39.3741	37.9389	25.8718	32.9201	15.6744	31.7663	1.9728		32.9815	44.2267	31.0559	38.2521	0.4227	51.1295	82.9976		42.5327	45.0128	38.9776	26.6209	26.6209	28.607	90.6248		46.1263	41.6264	2.6597	22.5181	29.3775	49.8852	61.5877
119.074	32.2361	38.1674	36.8266	24.8574	32.4442	14.8158	30.8687	1.5625		31.3093	42.9307	29.9623	36.8129	0.3102	49.6251	81.9929		42.0034	43.6414	37.9774	25.5102	25.5102	26.68	89.149		44.0418	39.0181	1.7643	20.7572	27.1236	47.8426	60.3303
119.546	31.0653	37.1958	35.5133	24.091	31.9281	13.726	30.2339	1.1392		29.9775	41.7943	29.2813	35.5004	0.1805	48.1415	80.283		42.8773	42.6791	37.0344	24.464	24.464	24.6901	86.8513		42.419	36.8843	1.1127	19.7152	24.9801	45.3693	58.9626

## Sheet: width of rho Fig4
WT	brkΔ5'	brkΔ3'	brkΔ5'Δ3'
0.16166	0.16037	0.1219	0.1381
0.14916	0.19	0.12496	0.098
0.1754	0.2474	0.121844	0.13976
0.1433	0.2	0.11388	0.1417
0.1373	0.1831	0.12305	0.13579
0.1455	0.209		0.12615
			0.1234
			0.1009

## Sheet: amnioserosa Fig5
WT	sog-	sog-/Fm7	sogΔint	sogΔdist	sogΔintΔdist	sogΔintΔdist/FM7
94	38	92	80	119	16	97
92	30	103	53	95	12	78
92	35	93	83	105	3	109
90	10	99	60	88	21	72
91	17	83	78	95	12	90
92	13	97	72	89	22	90
92	4	114	75	90	17	83
94	10	87	62	105	13	95
95			49	135	13
84			60		4
84			82
90
89
86
95
89
91
88

## Sheet: amnioserosa Fig 7
WT	brk-	sog-		sogΔint	brkΔ5'	brkΔ5'sogΔint	brkΔ3'	brkΔ3'sogΔint	brkΔ5'Δ3'	brkΔ5'Δ3'sogΔint		sogΔdist	brkΔ5'	brkΔ5'sogΔdist	brkΔ3'	brkΔ3'sogΔdist	brkΔ5'Δ3'	brkΔ5'Δ3'sogΔdist
94	80	38		80	81	100	44	56	97	91		119	81	125	44	106	97	91
92	79	30		53	81	84	69	64	67	77		95	81	86	69	172	67	115
92	103	35		83	81	79	71	73	75	110		105	81	155	71	78	75	92
90	112	10		60	93	74	62	74	87	90		88	93	135	62	116	87	91
91	83	17		78	74	87	70	69	112	94		95	74	131	70	133	112	94
92	62	13		72	84	51	70	76	95	93		89	84	111	70	94	95	74
92	60	4		75	101	105	73	76	86	105		90	101	130	73	117	86	95
94	75	10		62	73	64	48	75	94	111		105	73	117	48	106	94
95				49	106	74	81	74	92	94		135	106	112	81	128	92
84				60	79		65		94	83			79	132	65	100	94
84				82	72		69		98	75			72		69		98
90					75		71		99				75		71		99
89					90		72		115				90		72		115
86							71		85						71		85
95
89
91
88

## Sheet: viability S1 Fig
Individual Assays:
	unhatched	total	percent	unhatched	total	percent	unhatched	total	percent	unhatched	total	percent	unhatched	total	percent
WT	2	72	2.77778	1	309	0.323625	10	160	6.25	6	160	3.75	0	160	0
brkΔ5'	8	31	25.8065	27	204	13.2353	36	160	22.5	16	160	10	14	160	8.75
brkΔ3'	11	79	13.9241	16	180	8.88889	16	160	10	13	160	8.125
brkΔ5'Δ3'	11	86	12.7907	16	192	8.33333				10	160	6.25
Combined data
	unhatched	total	percentage	sd
WT	19	1021	1.86092	2.57956
brkΔ5'	101	715	14.1259	7.65842
brkΔ3'	56	579	9.67185	2.57737
brkΔ5'Δ3'	37	438	8.44749	3.34138

## Sheet: Normalized nanostring  S2 Fig
Gene Name	wt1_01.RCC	wt2_02.RCC	wt3_03.RCC	ywD_01.RCC	ywE_02.RCC	ywf_03.RCC	WT avg	WT SE	del5 a_04.RCC	del5b_05.RCC	del5D_04.RCC	del5E_05.RCC	del5F_06.RCC	del5 avg	del5sem	del3a_07.RCC	del3b_08.RCC	del3c_09.RCC	del3D_07.RCC	del3E_08.RCC	del3 avg	del3 sem	deldela_10.RCC	deldelb_11.RCC	deldelc_12.RCC	deldelD_10.RCC	deldelE_11.RCC	deldelF_12.RCC	Deldel avg	Deldel SE
ASPP	5555.64	4275.71	3823.9	4378.09	3863.87	4229.79	4354.5	257.379	5486.46	7279.23	4546.15	5881.2	6432.89	5925.19	457.566	7549.75	6728.39	8177.73	6395.21	5628.94	6896	444.666	5866.8	8007.9	7115.12	6659.35	5608.28	6230.46	6581.32	360.859
Dl	14504.4	16000.9	15996.6	13480.7	12071.8	13543.9	14266.4	632.83	17955.7	22318.9	20493.1	20058.7	22620.3	20689.3	845.372	20279.7	17515.8	22218.2	16717.4	17818.4	18909.9	1018.91	22079.1	24258	17616.6	24920.6	23278.4	22543.7	22449.4	1057.79
Doc1	2065.78	1785.22	2103.14	1676.48	1531.83	1951.16	1852.27	92.4448	2493.85	2733.55	2492.62	2012.56	1896.1	2325.74	158.917	2560.16	2173.14	2348.45	1665.11	2536.23	2256.62	163.647	611.125	2880.79	3443.41	2351.61	2535.78	2501.66	2387.4	389.448
Egfr	8799.36	7265.78	6755.56	6331.59	5510.04	6650.85	6885.53	450.116	8423.66	12459.7	9729.6	7905.01	10548.2	9813.22	810.03	10513	9711.24	10476	9327.51	9226.12	9850.77	275.036	11637.6	14266.7	11623.9	16138.6	14423.2	11547.7	13272.9	793.58
LacZ	307.67	528.954	4524.95	374.115	468.71	783.266	1164.61	675.398	2272.17	798.565	878.093	491.914	498.577	987.864	330.356	882.438	355.226	953.883	375.733	634.021	640.26	124.151	663.508	320.087	837.072	478.622	576.921	332.907	534.853	81.5938
Msh	70.3246	257.131	573.585	27.6786	102.895	113.898	190.919	82.8026	554.188	409.521	609.021	503.165	470.549	509.289	34.2451	332.276	266.419	496.465	552.601	103.473	350.247	80.8004	174.607	531.573	646.829	530.722	295.139	342.407	420.213	72.5689
N	11137.7	13010.8	9687.21	9656.76	7819.27	8829.9	10023.6	746.018	11360.9	15070.4	10947.6	15172.6	16973.9	13905.1	1174.77	20132.7	18362	22045.3	10941.1	15877.3	17471.7	1923.31	13610.6	16518.8	18872.2	18396.5	24190.7	22315.5	18984	1565.43
NetA	9652.05	11967.6	6118.24	6096.1	4892.74	5340.64	7344.56	1151.62	5763.56	8599.93	4220.44	10689	9775.67	7809.72	1221.66	11602.4	10714.2	14871.6	7500.32	11529.5	11243.6	1176.13	4574.71	5641.54	13849.7	3756.27	8305.12	5697.74	6970.85	1511.76
NetA	2654.75	3856.96	2804.19	2479.96	1977.66	2378.32	2691.97	259.791	2272.17	3552.59	2294.33	3611.43	3778.19	3101.74	336.21	4798.94	5490.33	5812.55	2910.22	3558.48	4514.1	557.035	2531.81	3320.9	4128.29	3184.04	4883.79	4537.32	3764.36	366.772
Neu2	4342.54	3732.07	3632.7	4073.29	3795.3	3888	3910.65	105.822	2660.1	3419.5	1444.61	2515.72	2471.97	2502.38	315.116	3366.34	2016.43	2867.23	1797.71	4554.8	2920.5	497.522	2741.33	2640.72	2796.58	2934.28	5407.03	4052.21	3428.69	448.7
Neu3	4579.89	3269.23	3823.9	2161.31	1920.53	2535.05	3048.32	421.037	3879.32	5149.72	4503.65	3633.83	3553.54	4144.01	301.645	4847.96	3996.29	5243.57	4052.29	3144.45	4256.91	365.39	5552.51	7219.11	5345.85	5275.44	4373.91	4584.81	5391.94	411.009
Race	7120.36	5039.76	6373.17	4918.51	4846.98	6394.53	5782.22	395.251	6594.84	8425.89	6911.26	3522.05	6081.67	6307.14	798.26	8628.29	6482.87	7670.11	8178.14	5822.99	7356.48	524.68	3658.02	10705.8	9607.31	10093.2	8278.28	6258.96	8100.25	1098.29
SoxN	13994.6	12871.2	14530.8	11139.3	10014.1	11151.3	12283.5	731.782	16126.9	20670.6	15210.5	15474.5	17521.8	17000.8	1000.93	21211.2	17359	19501.6	16577.4	16446.7	18219.2	926.655	19835.4	24098	16494.1	18053.1	16033.2	17074.2	18598	1230.24
Stat92E	10812.4	8984.88	6883.02	7786.42	7796.38	6821.8	8180.82	616.612	8534.5	9787.54	5240.08	6820.44	6376.61	7351.84	806.979	8764.46	8138.85	8473.38	8023.44	8799.19	8439.86	158.054	8948.62	11351.7	7609.75	8521.89	10867.7	10653.6	9658.87	614.069
Su(H)	12385.9	10020.7	11790.4	8160.53	8585.15	9143.17	10014.3	707.502	7093.61	8036.84	4772.72	7301.21	7057.91	6852.46	549.082	8976.9	9841.84	7078.82	6233.12	8113.29	8048.79	644.906	7508.11	10288.5	6163.9	7783.2	12008.1	7048.48	8466.72	904.818
Sxl	4571.1	38951.6	2867.92	2604.74	2080.56	2406.85	8913.8	6018.08	2604.68	5610.43	2931.62	31228.5	29860.7	14447.2	6595.96	51137.8	41613.6	48575.5	4324.89	39816.2	37093.6	8457.86	5220.76	6904.74	43889.2	4515.86	41981.5	38467	23496.5	8064.8
Tl	22662.1	23700.1	20585.3	19867.8	18061.9	17702.4	20429.9	984.263	20172.5	25605.3	13312.7	15966.5	16482.4	18307.9	2127.14	17528.9	17625.5	17934.1	23024.2	20484	19319.3	1074.15	15496.4	21291.5	14021	19665.9	28631.7	25311.7	20736.4	2289.68
Wnt8	2338.29	3166.38	828.511	5167.84	2092	2278.64	2645.28	590.771	2216.75	2958.79	1586.16	704.432	3272.61	2147.75	465.102	2837.97	4419.42	3218.66	3344.91	3429.07	3450	262.619	1091.3	2812.19	4356.58	3204.8	3622.58	2311.46	2899.82	460.513
YFP	61.534	102.852	63.7317	27.6786	45.6907	42.736	57.3705	10.5808	55.4188	30.714	42.5064	78.2351	14.0141	44.1777	10.9091	70.8129	62.6869	206.396	36.8694	77.6757	90.8881	29.6925	69.8429	74.306	133.171	41.6509	80.5272	561.214	160.119	81.135
argos	1547.14	1660.33	1210.9	1149.91	971.67	1352.95	1315.48	104.968	997.539	2631.17	2053.53	2415.09	1804.8	1980.42	284.135	1628.7	2277.62	1824.09	2077.71	1889.16	1939.46	110.878	1711.15	2846.49	2796.58	3027.89	2978.62	2416.06	2629.47	203.676
bcd	96.6963	36.7329	254.927	69.3099	114.335	113.898	114.316	30.6195	277.094	163.808	56.6413	67.0887	105.321	133.991	40.4032	49.0243	114.926	139.457	103.129	90.5744	99.422	14.9584	192.068	142.896	133.171	135.257	187.897	104.6	149.315	13.9227
brk	4852.4	5781.76	4397.48	3408.32	3006.54	2791.37	4039.65	477.761	3934.74	4054.25	2832.47	3577.89	4705.28	3820.93	307.049	1824.8	1697.77	2086.27	1510.41	2161.03	1856.06	120.729	864.306	1034.57	760.975	821.988	831.86	1112.93	904.438	56.1723
cic	8052.16	5274.85	7010.48	4918.51	5532.92	5397.59	6031.09	500.106	7592.38	9378.02	5608.3	5825.26	5477.77	6776.35	754.646	7544.3	7616.45	7089.97	7279.28	6081.81	7122.36	276.639	8887.51	10785.8	7191.21	8906.9	7593.99	8437.21	8633.77	515.46
dhd	3454.7	2549.27	2549.27	4391.93	2686.41	3674.32	3217.65	306.56	2937.2	5272.58	5480.89	2247.37	2738.89	3735.38	680.222	2020.89	2841.8	1974.71	2254.49	3455.01	2509.38	282.329	3754.06	5698.7	3081.95	5358.74	4347.07	3167.58	4234.68	451.589
dl	96.6963	73.4659	127.463	41.5179	45.6907	99.6849	80.7532	13.6825	166.256	51.1901	14.1349	44.6908	35.143	62.283	26.7375	49.0243	109.702	72.5174	44.1728	77.6757	70.6185	11.7188	26.1911	91.4535	57.0731	72.8528	93.8848	447.115	131.428	63.9531
dpp	2478.94	2365.6	2613	1745.68	1566.16	2079.27	2141.44	171.072	3103.45	3235.21	3144.05	3041.18	2507.12	3006.2	128.689	2336.83	2570.16	2058.38	2158.75	3105.61	2445.95	186.438	3256.43	3298.04	3443.41	3506.51	4280.03	4156.81	3656.87	182.168
eve	1731.74	1799.91	1784.49	1759.52	2011.98	1894.11	1830.29	42.7499	2050.5	1873.56	1940.24	1945.47	1903.22	1942.6	29.9778	1846.58	1849.26	1907.77	1886.15	1811.63	1860.28	16.7327	2060.37	1937.67	1579.02	1966.59	1958.86	2045.16	1924.61	71.9947
ftz	12438.7	10704	11854.1	9310.44	8036.42	9541.91	10314.3	678.939	11360.9	12797.5	11924.8	11292.8	12388.1	11952.8	290.676	12283.3	11685.9	11429.9	9187.51	12060	11329.3	555.365	12886	14581.1	10577.6	12153.3	12826.6	12812.8	12639.6	528.636
grh	6944.55	5076.49	7456.6	5223.31	4355.46	4970.32	5671.12	502.851	6650.26	7176.85	5041.89	6540.83	6678.67	6417.7	361.006	8018.2	7318.69	6749.7	4678.54	5305.34	6414.09	622.318	7001.75	9545.46	4927.31	6315.99	6212.05	6030.65	6672.2	636.633
gt	3322.84	4775.28	2931.66	2729.4	2892.2	3104.74	3292.69	307.806	3435.97	3829.02	2605.91	3343.08	4031.09	3449.01	245.503	3524.31	3338.08	3687.23	3286.04	4050.19	3577.17	137.946	3823.9	4149.7	3595.61	4006.03	4803.27	5222.13	4266.77	253.563
hb	7674.17	5891.96	6946.75	4599.75	4538.37	5084.32	5789.22	528.514	6761.1	6828.76	5169.31	6507.29	5779.72	6209.24	319.619	5436.26	6315.7	6007.79	5886.78	5887.62	5906.83	141.347	5901.73	6653.24	3595.61	4880.12	6587.71	6382.66	5666.85	493.204
hnt	624.131	661.193	509.853	665.08	480.151	669.369	601.629	34.5681	886.701	972.612	594.785	581.401	1573.13	921.726	180.397	2238.78	1520.16	2030.49	795.727	1513.97	1619.82	250.202	122.225	1383.23	1579.02	1009.34	1153.84	1103.43	1058.52	205.47
htl	9757.54	8918.76	7838.99	7439.98	6184.54	8103.49	8040.55	502.306	12746.3	15858.7	12023.9	11046.8	13322.2	12999.6	809.564	11820.3	14308.3	13237.2	11641	9446.1	12090.6	821.625	8791.48	13037.8	11795.1	12996.2	13376.7	11747.5	11957.5	691.722
if	703.246	1138.72	764.78	484.942	548.723	769.053	734.911	93.6791	1052.96	993.088	977.241	872.153	1179.77	1015.04	50.4483	1345.45	1509.71	1573.07	788.336	1164.57	1276.23	141.054	349.215	1423.24	1769.27	978.143	1529.51	2064.15	1352.26	249.213
ind	1476.82	1094.64	892.243	1108.39	1017.43	1224.74	1135.71	81.6453	775.864	1412.85	892.228	1263.43	660.17	1000.91	144.425	1040.41	1264.19	1132.39	1363.02	1229.35	1205.87	55.4197	226.989	931.682	494.634	978.143	536.721	256.805	570.829	131.647
kr	632.921	543.648	509.853	429.472	434.388	498.425	508.118	30.8526	1219.21	747.375	438.996	570.254	807.641	756.696	132.721	550.162	485.823	1199.33	1281.98	1293.98	962.255	182.384	1239.71	680.185	665.853	561.924	831.86	1721.64	950.196	182.342
m8	527.434	404.062	509.853	554.139	194.348	384.527	429.061	54.6344	831.282	1064.75	552.38	212.413	709.327	674.031	142.571	724.471	731.347	596.874	641.034	750.535	688.852	29.6865	113.495	657.322	513.658	780.337	657.448	542.216	544.079	94.4857
mad	8377.42	6090.32	6564.36	5971.43	6618.92	5668.22	6548.44	394.461	7093.61	7412.32	3512.27	5568.15	4740.31	5665.33	727.762	6068.12	4873.9	6755.28	5813.13	9446.1	6591.31	774.774	6565.23	7270.55	6068.78	6388.84	8519.73	8969.93	7297.18	488.646
med	3692.04	2857.82	4078.83	2549.27	2320.6	2634.74	3022.21	286.252	2493.85	3470.69	2096.03	2582.81	2549.27	2638.53	225.698	3567.88	3176.13	3436.21	3065	2820.85	3213.21	132.818	3142.93	3486.66	2682.44	2767.82	2844.41	3576.59	3083.48	155.658
mes3	17238.3	13223.9	13893.5	14339.7	12266.1	14127.8	14181.5	684.124	16348.6	21837.7	12788.7	14322.8	13322.2	15724	1644.92	18602	17453.1	21520.9	18117.2	20716.9	19282	782.171	15225.8	18828	18624.9	17657.8	22902.7	12727.2	17661.1	1414.67
otd	7217.06	6832.33	7201.68	4752.21	4172.55	5027.27	5867.18	558.418	4876.86	6839	4971.01	5445.12	5133.68	5453.13	359.671	8301.46	6122.42	8261.41	4884.8	6004.13	6714.84	675.069	6294.59	8968.16	6715.6	5983.07	6104.68	8922.32	7164.74	572.141
phm	1679	1814.61	1657.02	1690.32	1383.25	1139.37	1560.59	102.234	1496.31	2733.55	1812.83	3454.96	2844.21	2468.37	357.742	3317.31	3714.2	4256.21	2357.7	3040.83	3337.25	318.932	2776.26	2240.61	4052.19	2382.81	4280.03	4166.31	3316.37	387.857
pnr	2206.43	1976.23	2931.66	2396.92	1005.99	1523.89	2006.85	275.872	2881.78	3040.69	2818.34	3477.26	2282.35	2900.08	192.55	3480.73	3416.43	3073.62	3249.17	2044.52	3052.89	261.819	2418.31	3560.97	3424.39	3537.86	2173.6	1540.94	2776.01	348.005
pnt	2162.48	1777.87	1402.1	1925.82	1451.82	1381.47	1683.59	131.799	1773.4	2518.55	1557.89	1967.87	1495.84	1862.71	183.939	2805.28	2413.44	3107.09	2637.61	2031.62	2599.01	181.46	1719.88	2663.58	1883.41	1716.83	1730.76	1750.25	1910.79	152.72
put	11524.4	10681.9	12363.9	10224.9	9065.3	8801.38	10443.6	564.423	9975.39	12746.3	4900.24	7021.71	7043.79	8337.49	1366.39	10496.7	8426.16	9773.12	9747.5	12305.9	10149.9	634.188	9158.15	7865	5460	10145.1	13094.9	9987.76	9285.15	1039.43
pyr	4615.05	5245.46	3696.44	3934.78	2995.09	2905.27	3898.68	372.941	4655.18	5784.48	4886.1	4416.5	5393.47	5027.15	248.887	5387.23	4111.21	5896.22	4509.06	5253.6	5031.47	319.647	5430.29	5881.6	5764.39	4848.92	5943.75	4356.51	5370.91	261.329
rho	1846.02	1675.02	1720.75	1246.9	1417.5	1409.9	1552.68	93.3503	1717.98	2375.22	2520.89	1531.79	1383.51	1905.88	228.762	1438.05	1577.62	1930.08	1731.45	2238.56	1783.15	140.179	1632.58	1857.65	1693.17	1841.78	1905.18	2102.15	1838.75	67.7888
run	12007.9	13297.3	10452	9559.78	8425.12	9128.96	10478.5	756.468	13577.6	15387.7	12321.4	15183.8	17030.2	14700.2	807.917	15671.5	16006	15937.1	11817.8	17313.6	15349.2	927.643	15452.7	16233	17369.3	14338.5	18931.3	20498.6	17137.2	932.013
sax	676.874	617.113	955.975	526.46	468.71	484.212	621.557	74.4277	332.513	665.471	481.502	413.679	498.577	478.348	55.1744	664.552	705.227	580.139	493.645	634.021	615.517	36.6737	506.361	617.311	570.731	582.677	590.406	551.715	569.867	15.4921
sc	246.136	543.648	254.927	235.495	217.23	213.583	285.17	52.108	554.188	726.899	538.143	1106.96	1236.04	832.447	143.776	915.121	501.495	1528.44	574.687	1022.26	908.401	183.63	916.688	571.584	1464.88	582.677	1516.15	1607.54	1109.92	195.258
scw	588.968	1006.48	382.39	568.092	823.084	598.109	661.188	89.6342	387.932	685.947	240.802	838.609	955.112	621.68	134.55	778.942	684.332	479.731	508.34	1565.7	803.41	198.457	672.238	628.743	627.804	561.924	1288.05	646.816	737.597	111.098
shn	6241.31	4988.33	6054.51	3546.83	4115.42	4414.95	4893.56	440.509	8201.99	8692.08	6259.83	6574.38	6812.02	7308.06	479.465	7250.16	7658.25	6124.93	5894.17	5874.72	6560.45	373.14	6748.57	10019.9	5935.6	7231.72	7741.56	9692.85	7895.03	667.442
sim	747.199	719.966	191.195	1052.92	400.138	640.845	625.377	121.938	1052.96	1464.04	1048.02	737.976	1179.77	1096.55	117.218	1661.38	1431.35	1589.8	1385.11	1293.98	1472.33	67.3185	305.563	965.978	1636.1	686.732	724.491	694.42	835.547	181.95
sli	17924	16522.5	19247	17401.7	12666.2	17061.6	16803.8	910.059	22998.8	26311.7	19756.6	18672.2	19460	21439.9	1424.39	25361.9	24578.5	21816.6	17815.1	16705.5	21255.5	1742.96	26357	30608.3	14667.8	33088.8	26565.5	18929.1	25036.1	2856.44
sna	7876.35	7581.68	6118.24	8797.82	6275.99	8416.85	7511.16	450.185	11360.9	11814.7	9913.76	9693.9	13722.5	11301.1	729.32	8982.35	11461.2	11837.1	8421.35	9834.34	10107.3	671.109	6381.9	11471.7	8503.9	9364.77	11967.9	14487	10362.9	1170.67
sog	1626.26	1652.98	1465.83	1468.55	1211.78	1253.27	1446.44	74.8865	831.282	2006.65	2223.55	1442.3	2036.57	1708.07	255.164	1988.21	2361.21	2114.16	1392.5	2290.3	2029.28	172.146	3247.7	2160.59	1560	2289.2	2629.67	3186.58	2512.29	263.919
sog	9748.75	11152.1	10452	9296.6	7350.56	8345.59	9390.93	566.287	10585	12459.7	11075.1	10689	11587.6	11279.3	343.552	12909.7	11351.5	14140.9	9084.38	10377.8	11572.9	895.873	16701.2	12620.6	11719	12059.7	13403.5	13545.2	13341.5	733.21
spi	6276.47	5407.09	5480.92	4544.39	3921.07	4799.48	5071.57	337.022	3768.48	5354.48	4376.23	4215.23	2731.88	4089.26	426.872	7015.93	6237.34	6448.47	6166.78	6120.65	6397.83	164.405	6783.49	8790.97	7267.31	7190.07	7580.63	5678.75	7215.2	415.01
spz	87.9057	102.852	127.463	96.9885	102.895	128.208	107.719	6.74366	332.513	133.094	127.418	111.779	91.307	159.222	43.9245	114.39	135.822	139.457	95.7372	14.1744	99.916	22.8377	87.3036	137.18	76.0975	145.706	107.37	247.306	133.494	25.3155
star	4650.21	4584.27	5672.12	4766.05	3418.04	4657.06	4624.62	293.054	5929.81	7801.37	4942.74	5344.49	5442.63	5892.21	502.489	6765.36	6430.63	7887.66	6741.46	7155.8	6996.18	250.822	8014.47	8230.81	4984.39	7179.63	6198.56	7457.49	7010.89	499.664
stumps	852.686	1454.62	1338.36	2244.46	1348.93	1623.58	1477.11	185.865	3103.45	3194.26	2223.55	2817.62	2254.32	2718.64	205.523	4128.94	3688.08	3776.48	4280.63	2989.1	3772.65	224.289	1519.08	3995.37	2663.41	3017.58	3018.82	3291.18	2917.58	333.76
ths	5625.97	5245.46	5034.8	5250.99	3532.38	16919.2	6934.8	2018.88	5153.95	6409	4673.67	5981.83	6229.14	5689.52	332.646	8230.64	7261.23	7781.68	7168.76	7000.45	7488.55	226.804	5858.07	7973.6	6201.95	6180.73	6802.33	5802.34	6469.84	334.016
tin	571.387	411.409	828.511	1136.07	377.256	455.689	630.054	121.243	886.701	1156.9	892.228	827.357	1123.6	977.357	67.6712	1427.15	1117.92	1260.69	1230.42	905.744	1188.38	86.2717	663.508	1577.57	1331.71	1331.81	939.23	875.123	1119.83	141.431
tkv	8720.25	6406.23	6309.43	5347.98	5178.55	5668.22	6271.77	530.011	7869.47	9593.02	6104.04	6529.69	7001.64	7419.57	617.393	7310.08	6613.47	6705.07	7485.63	5214.76	6665.8	399.812	5508.86	9791.24	7666.82	8615.49	6118.16	8427.71	7688.05	659.407
tld	6065.5	5936.04	5480.92	5181.68	4058.22	4941.9	5277.38	300.247	6705.68	9992.3	7180.43	5489.92	6510.07	7175.68	756.278	8105.36	6791.08	6939.36	5282.62	8385.15	7100.71	551.656	8555.76	8276.54	10996.1	7855.91	10840.9	7933.1	9076.38	591.784
tll	3744.78	3504.32	828.511	2147.47	2755.06	1922.63	2483.8	442.46	3214.29	3624.26	2506.76	3242.45	2935.52	3104.65	185.348	3649.59	4649.28	2850.49	4008.03	5395.91	4110.66	433.193	4592.17	4201.14	3709.75	4828.02	5500.91	6696.57	4921.43	431.704
tsg	2215.22	2483.15	2294.34	1995.13	1909.09	1922.63	2136.59	94.6424	831.282	1924.75	1104.66	1576.48	2071.71	1501.78	236.281	1508.86	1332.1	1327.63	979.898	2225.66	1474.83	206.387	1300.82	1160.32	2149.75	1862.53	2723.68	1864.35	1843.58	233.134
tup	5582.01	4297.75	5608.39	4239.59	3783.86	4044.64	4592.71	325.404	5043.11	5815.19	4999.38	5243.86	5779.72	5376.25	176.918	6198.86	4926.14	4914.45	4391.15	4787.83	5043.69	304.648	1117.49	7779.26	7172.19	6014.27	5433.87	5146.03	5443.85	958.695
twi	13941.8	15089.9	15040.7	15198.7	11877.5	14028.1	14196.1	515.954	18288.2	20025.6	13312.7	17766.6	20646.9	18008	1288.73	19887.5	20801.6	23964.2	17608.9	21583.8	20769.2	1040.14	17251.2	21480.1	20318	18989.6	20366.9	21231	19939.5	645.416
ush	3779.95	3702.68	5034.8	3810.12	3029.42	3517.69	3812.44	271.249	3934.74	4033.78	3795.58	4505.99	4894.9	4233	204.036	7168.45	5072.41	6069.15	4177.5	4917.24	5480.95	518.521	750.811	7356.29	5364.87	5618.81	4561.81	3490.99	4523.93	917.115
vn	2584.43	1924.81	2421.8	2660.09	1588.96	1851.37	2171.91	180.238	1828.82	3460.45	2464.25	2146.73	2963.65	2572.78	290.474	2511.14	2120.91	2655.25	2505.01	1772.79	2313.02	161.553	4565.98	3778.17	2359.02	3215.24	2924.93	1997.55	3140.15	383.306
vn3	905.429	521.608	892.243	886.736	605.854	640.845	742.119	70.1358	831.282	952.136	736.439	503.165	849.791	774.563	75.9995	680.894	605.973	758.644	825.205	582.284	690.6	45.6819	1353.21	1177.46	875.121	1082.2	992.915	703.92	1030.8	93.2058
vnd	949.382	866.897	1083.44	720.437	422.947	541.161	764.044	102.448	1108.38	798.565	594.785	648.489	976.133	825.27	96.9529	980.487	914.184	1015.24	707.294	750.535	873.548	61.6189	1030.18	788.786	875.121	645.081	751.333	922.727	835.539	55.5594
yl	817.523	749.352	764.78	789.747	537.282	655.156	718.973	42.7499	498.769	675.709	609.021	603.798	646.048	606.669	29.9778	702.682	700.003	641.5	663.121	737.636	688.989	16.7327	488.9	611.595	970.243	582.677	590.406	504.11	624.655	71.9947
zen	1265.84	1146.07	955.975	872.896	765.953	1139.37	1024.35	77.6198	1717.98	1443.56	1317.09	670.887	835.669	1197.04	194.164	1290.97	867.168	998.509	876.769	1746.85	1156.05	166.361	611.125	1366.09	1464.88	1456.76	1462.47	1303.13	1277.41	135.894
zld	37351.1	30818.9	37920.3	28817.9	30659.6	28255.5	32303.9	1736.56	36853.5	37153.8	27786.8	38831.5	39917.3	36108.6	2154.31	47390.2	41979.3	45758.5	31172.8	40709	41402	2830.96	37671.5	47281.5	39114.1	36470.5	38774.9	50214.5	41587.8	2326.6

## Sheet: width of zen S4 Fig
WT	brkΔ5'	brkΔ3'	brkΔ5'Δ3'
8	9	6	15
7	9	5	14
11	8	6	9
9	8	6	7
8	9	6	10
9	8	7	9
9	8	7	9
9		7	11
9		6	13

## Sheet: amnioserosa S6 Fig
YW	YW/brk-	brkΔ5'	brkΔ5'/brk-	brkΔ3'	brkΔ3'/brk-	brkΔ5'Δ3'	brkΔ5'Δ3'/brk-	brk-
94	88	81	88	44	65	97	101	80
92	91	81	124	69	74	67	92	79
92	90	81	81	71	65	75	75	103
90	88	93	85	62	61	87	78	112
91	83	74	82	70	71	112	71	83
92	91	84	76	70	77	95	106	62
92	91	101	94	73	75	86	111	60
94	92	73	59	48	71	94	91	75
95	82	106	88	81	65	92	92
84		79	74	65	79	94	101
		72		69		98
		75		71		99
		90		72		115
				71		85
